# Supplementary material for: Salmonella virulence factors induce amino acid malabsorption in the ileum to promote ecosystem invasion of the large intestine
Source: Proc Natl Acad Sci U S A. 2024 Nov 15;121(47):e2417232121. doi: 10.1073/pnas.2417232121 (PMC11588050; doi:10.1073/pnas.2417232121)
Supplement: Supplementary file 2 — Dataset S01 (XLSX) [file pnas.2417232121.sd01.xlsx]

## Sheet: data (metabolite peaks)
							file id	220831cKCsa04_1	220831cKCsa14_1	220831cKCsa19_1	220831cKCsa01_1	220831cKCsa13_1	220831cKCsa08_1	220831cKCsa15_1	220831cKCsa02_1	220831cKCsa09_1	220831cKCsa16_1	220831cKCsa03_1	220831cKCsa17_1	220831cKCsa11_1	220831cKCsa12_1	220831cKCsa10_1	220831cKCsa18_1	220831cKCsa05_1	220831cKCsa06_1	220831cKCsa07_1	220831cKCsa20_1	220831cKCsa21_1
							mx class	674112	674112	674112	674112	674112	674112	674106	674106	674106	674106	674106	674119	674119	674119	674119	674119	674119	674119	674119	690969	690969
							mx sample	220831cKCsa04_1	220831cKCsa14_1	220831cKCsa19_1	220831cKCsa01_1	220831cKCsa13_1	220831cKCsa08_1	220831cKCsa15_1	220831cKCsa02_1	220831cKCsa09_1	220831cKCsa16_1	220831cKCsa03_1	220831cKCsa17_1	220831cKCsa11_1	220831cKCsa12_1	220831cKCsa10_1	220831cKCsa18_1	220831cKCsa05_1	220831cKCsa06_1	220831cKCsa07_1	220831cKCsa20_1	220831cKCsa21_1
							label	2.1 cecum_006	2.2 cecum_007	2.3 cecum_008	2.4 cecum_009	2.5 cecum_010	2.6 cecum_011	1.1 cecum_001	1.2 cecum_002	1.3 cecum_003	1.4 cecum_004	1.5 cecum_005	3.1 cecum_012	3.2 cecum_013	3.3 cecum_014	3.4 cecum_015	3.5 cecum_016	3.6 cecum_017	3.7 cecum_018	3.8 cecum_019	Pool_01	Pool_02
							comment	2.1 cecum	2.2 cecum	2.3 cecum	2.4 cecum	2.5 cecum	2.6 cecum	1.1 cecum	1.2 cecum	1.3 cecum	1.4 cecum	1.5 cecum	3.1 cecum	3.2 cecum	3.3 cecum	3.4 cecum	3.5 cecum	3.6 cecum	3.7 cecum	3.8 cecum	Pool_01	Pool_02
							species	Mus musculus	Mus musculus	Mus musculus	Mus musculus	Mus musculus	Mus musculus	Mus musculus	Mus musculus	Mus musculus	Mus musculus	Mus musculus	Mus musculus	Mus musculus	Mus musculus	Mus musculus	Mus musculus	Mus musculus	Mus musculus	Mus musculus	Mouse	Mouse
							organ	Fecal content	Fecal content	Fecal content	Fecal content	Fecal content	Fecal content	Fecal content	Fecal content	Fecal content	Fecal content	Fecal content	Fecal content	Fecal content	Fecal content	Fecal content	Fecal content	Fecal content	Fecal content	Fecal content	Fecal Content	Fecal Content
							treatment	avirulent - salmonella	avirulent - salmonella	avirulent - salmonella	avirulent - salmonella	avirulent - salmonella	avirulent - salmonella	Mock - Mock	Mock - Mock	Mock - Mock	Mock - Mock	Mock - Mock	virulent - salmonella	virulent - salmonella	virulent - salmonella	virulent - salmonella	virulent - salmonella	virulent - salmonella	virulent - salmonella	virulent - salmonella	Pool - Pool	Pool - Pool
BinBase name	ret.index	quant mz	BB id	mass spec	PubChem	KEGG	InChI Key
xylulose	553450	173	31632	85:1861.0 86:702.0 87:1148.0 88:324.0 89:10095.0 90:1041.0 91:452.0 94:60.0 95:96.0 96:155.0 97:114.0 98:195.0 99:528.0 100:1225.0 101:2618.0 102:774.0 103:9082.0 104:930.0 106:381.0 108:16.0 109:127.0 110:14.0 111:327.0 112:10.0 113:567.0 114:3170.0 115:1092.0 116:1102.0 117:15978.0 118:1867.0 119:1700.0 120:3.0 125:55.0 126:826.0 128:264.0 129:1798.0 130:91.0 131:1527.0 132:491.0 133:5046.0 134…	439205	C00312	LQXVFWRQNMEDEE-PYHARJCCSA-N	1852	501	1109	2191	1343	1734	1344	1114	1703	1701	2104	731	678	369	257	637	2888	1127	785	856	1365
xylose	544100	103	114791	85:81.0 86:434.0 87:369.0 88:168.0 89:3297.0 90:153.0 91:198.0 96:30.0 100:1260.0 101:908.0 103:31913.0 104:3384.0 105:2776.0 112:105.0 113:240.0 114:586.0 115:370.0 116:178.0 117:2041.0 118:237.0 119:482.0 121:19.0 123:18.0 124:32.0 126:98.0 127:127.0 129:2166.0 130:428.0 131:1088.0 132:170.0 133:3096.0 134:379.0 137:20.0 142:128.0 143:380.0 145:269.0 146:60.0 147:7545.0 148:915.0 149:765.0 150:…	135191	C00181	SRBFZHDQGSBBOR-IOVATXLUSA-N	73484	37548	53279	103849	61027	35667	30138	51533	45736	49683	70384	6045	7825	6109	1226	6614	44800	33848	13456	32845	45094
xylitol	567437	217	5857	85:22.0 87:53.0 88:95.0 89:312.0 94:15.0 99:38.0 101:376.0 103:3875.0 104:345.0 105:78.0 107:25.0 108:24.0 110:68.0 113:18.0 115:63.0 116:117.0 117:1418.0 118:103.0 119:73.0 129:1604.0 130:163.0 131:367.0 132:26.0 133:712.0 135:29.0 142:33.0 143:88.0 147:3295.0 148:560.0 149:319.0 155:12.0 157:214.0 159:20.0 163:58.0 169:22.0 171:40.0 175:99.0 182:58.0 189:476.0 190:74.0 191:333.0 192:19.0 193:15…	6912	C00379	HEBKCHPVOIAQTA-NGQZWQHPSA-N	3596	3127	4661	4070	3628	5041	4593	4427	5120	2300	6042	2082	1750	2015	3092	5911	8169	4696	1882	3636	7218
x-methyladenosine	782899	259	131618	85:736.0 86:406.0 87:355.0 88:279.0 89:994.0 94:194.0 97:1197.0 98:365.0 99:556.0 100:427.0 101:1697.0 103:20437.0 104:1687.0 105:934.0 111:319.0 112:82.0 113:479.0 114:407.0 115:7243.0 116:1031.0 117:2955.0 118:426.0 119:351.0 125:106.0 127:340.0 128:121.0 129:3177.0 130:283.0 131:1390.0 132:280.0 133:2338.0 134:365.0 140:87.0 141:1383.0 142:379.0 143:1680.0 144:299.0 145:756.0 146:106.0 147:763…	102175		VQAYFKKCNSOZKM-IOSLPCCCSA-N	781	752	736	559	610	926	2759	1242	1477	1186	1419	202	485	301	225	355	794	524	425	624	855
xanthosine	926133	325	104466	85:67.0 86:155.0 87:150.0 88:146.0 89:671.0 93:64.0 95:58.0 97:44.0 98:90.0 99:197.0 100:550.0 101:133.0 103:3879.0 105:225.0 110:78.0 111:54.0 112:11.0 113:368.0 115:260.0 116:324.0 117:679.0 119:186.0 122:27.0 123:48.0 125:93.0 127:190.0 129:1315.0 131:290.0 133:738.0 134:188.0 135:75.0 141:43.0 142:136.0 143:165.0 144:243.0 145:138.0 146:15.0 147:4210.0 148:264.0 149:485.0 153:108.0 154:74.0 1…	64959	C01762	UBORTCNDUKBEOP-UUOKFMHZSA-N	475	320	416	396	189	297	193	248	299	363	387	617	784	487	267	651	1427	691	346	509	669
xanthine	701688	353	1669	85:2517.0 86:3710.0 87:2079.0 88:382.0 89:398.0 90:80.0 91:121.0 92:294.0 93:389.0 94:217.0 95:887.0 96:502.0 97:447.0 98:2556.0 99:3280.0 100:20394.0 101:2912.0 102:1806.0 103:2337.0 104:350.0 105:1446.0 106:113.0 107:15.0 108:151.0 109:225.0 110:796.0 111:2460.0 112:928.0 113:1375.0 114:1007.0 115:2460.0 116:1524.0 117:4430.0 118:716.0 119:955.0 120:203.0 121:149.0 122:214.0 123:385.0 124:753.0…	1188	C00385	LRFVTYWOQMYALW-UHFFFAOYSA-N	746	347	345	356	915	308	233	386	554	1130	296	454	234	72	68	2815	708	340	371	818	1282
vanillic acid	597845	297	16595	85:131.0 89:849.0 90:76.0 91:619.0 92:175.0 93:132.0 95:115.0 98:479.0 99:51.0 102:88.0 103:1501.0 104:166.0 105:538.0 106:42.0 107:324.0 109:223.0 110:100.0 111:1.0 112:7.0 113:5.0 117:953.0 119:173.0 120:75.0 121:296.0 122:117.0 123:121.0 125:7.0 126:1381.0 127:5.0 129:256.0 131:24.0 133:502.0 135:374.0 137:601.0 138:84.0 139:31.0 141:299.0 143:39.0 147:1397.0 148:616.0 149:333.0 150:109.0 151:…	8468	C06672	WKOLLVMJNQIZCI-UHFFFAOYSA-N	3207	6656	4366	2032	2227	1535	4456	1250	2958	297	4606	494	1075	298	312	633	2032	1464	1168	1999	2980
valine	313502	144	3	85:2124.0 86:7630.0 87:1944.0 88:1239.0 89:198.0 90:140.0 92:81.0 94:103.0 95:66.0 96:941.0 97:782.0 98:2720.0 99:1558.0 100:41058.0 101:6555.0 102:3952.0 103:6374.0 104:899.0 105:633.0 110:1390.0 111:263.0 112:2218.0 113:1055.0 114:6510.0 115:2943.0 116:1153.0 117:4102.0 118:1273.0 119:1387.0 120:34.0 121:95.0 122:89.0 123:66.0 124:112.0 125:82.0 126:230.0 128:5308.0 129:3668.0 130:4722.0 131:52…	6287	C00183	KZSNJWFQEVHDMF-BYPYZUCNSA-N	79913	8516	7166	58031	72500	83293	34400	95815	54746	9497	101126	44396	205003	112345	626655	402640	191637	164220	560897	164047	298824
uric acid	731038	441	33210	85:4856.0 86:9020.0 87:4408.0 88:1062.0 89:1050.0 90:204.0 91:153.0 92:381.0 93:399.0 94:335.0 95:743.0 96:628.0 97:867.0 98:4687.0 99:5449.0 100:50252.0 101:6099.0 102:3714.0 103:3425.0 104:525.0 105:1849.0 106:377.0 107:330.0 108:246.0 109:208.0 110:1153.0 111:2888.0 112:1185.0 113:2549.0 114:2894.0 115:4595.0 116:2358.0 117:6729.0 118:1287.0 119:1770.0 120:323.0 121:245.0 122:310.0 123:309.0 1…	1175	C00366	LEHOTFFKMJEONL-UHFFFAOYSA-N	1788	2299	816	991	1694	857	201	710	207	2536	709	7383	2790	2501	7436	3917	6970	4405	5085	4353	7517
urea	326574	189	3256	85:859.0 86:1343.0 87:2349.0 88:432.0 90:43.0 91:99.0 92:36.0 98:133.0 99:5452.0 100:6216.0 101:1289.0 102:803.0 103:149.0 107:195.0 110:309.0 111:554.0 113:326.0 114:765.0 115:629.0 116:182.0 117:375.0 118:388.0 126:44.0 127:542.0 129:155.0 130:2178.0 131:1631.0 132:1249.0 133:328.0 134:319.0 136:55.0 137:40.0 138:7.0 139:106.0 140:86.0 141:220.0 143:208.0 144:172.0 146:1945.0 147:24448.0 148:42…	1176	C00086	XSQUKJJJFZCRTK-UHFFFAOYSA-N	583702	397896	391683	735545	229286	500479	417274	328050	149751	53550	742370	411302	102114	309030	226977	230225	342908	126245	92178	339347	444479
uracil	385816	241	3023	85:7501.0 86:34329.0 87:5443.0 88:5529.0 89:1245.0 90:1710.0 91:2717.0 92:617.0 93:270.0 94:231.0 95:475.0 96:1929.0 97:2207.0 98:3686.0 99:85531.0 100:33488.0 101:12996.0 102:3481.0 103:1997.0 104:1436.0 105:2735.0 106:983.0 107:414.0 108:869.0 109:2764.0 110:7455.0 111:1656.0 112:1145.0 113:21290.0 114:3514.0 115:2496.0 116:1970.0 117:3949.0 118:6193.0 119:1613.0 120:1089.0 121:286.0 122:287.0 …	1174	C00106	ISAKRJDGNUQOIC-UHFFFAOYSA-N	15306	16421	15649	18941	18504	21274	16249	13953	14504	16566	9454	57603	26981	13600	32551	46681	57045	24543	28648	24702	35415
undecanedioic acid	690248	129	89145	85:1028.0 86:443.0 87:249.0 88:244.0 89:693.0 90:78.0 91:836.0 92:188.0 93:2305.0 94:313.0 95:1466.0 96:446.0 97:2165.0 98:986.0 99:812.0 100:250.0 101:525.0 102:163.0 103:247.0 104:63.0 105:416.0 106:144.0 107:1243.0 108:190.0 109:586.0 110:424.0 111:808.0 112:302.0 113:182.0 114:39.0 115:195.0 116:2224.0 117:6868.0 118:842.0 119:744.0 120:119.0 121:1279.0 122:174.0 123:138.0 124:283.0 125:130.0…	15816		LWBHHRRTOZQPDM-UHFFFAOYSA-N	3343	3636	3418	2825	2518	3081	3575	2604	1696	2786	5651	1614	2787	1275	1335	1427	4830	4025	3549	2281	4806
UDP-N-acetylglucosamine	627437	226	42230	85:845.0 87:452.0 89:2984.0 90:244.0 91:2420.0 92:340.0 93:2451.0 94:1045.0 96:781.0 97:30.0 98:359.0 99:1727.0 100:2281.0 101:2398.0 102:454.0 103:8088.0 104:552.0 105:1225.0 106:26.0 107:923.0 108:711.0 109:152.0 110:133.0 111:657.0 112:189.0 113:1290.0 114:724.0 115:1580.0 116:2173.0 117:7350.0 118:603.0 119:1034.0 120:3458.0 121:3047.0 122:548.0 124:126.0 125:99.0 126:135.0 128:1479.0 129:601…	445675	C00043	LFTYTUAZOPRMMI-CFRASDGPSA-N	233	168	266	211	159	122	196	218	254	196	159	363	314	198	187	287	540	345	191	229	333
UDP-glucuronic acid	585473	217	21705	85:836.0 86:140.0 89:1123.0 90:104.0 91:79.0 93:59.0 95:150.0 97:257.0 98:49.0 99:769.0 100:56.0 101:10488.0 102:871.0 103:3819.0 104:238.0 105:458.0 107:72.0 108:6.0 109:366.0 111:1096.0 112:28.0 113:631.0 114:58.0 115:828.0 116:9417.0 117:6717.0 118:797.0 119:682.0 120:43.0 121:42.0 122:1.0 123:812.0 124:139.0 125:97.0 126:23.0 127:433.0 129:8544.0 130:854.0 131:1568.0 132:223.0 133:3913.0 134:…	17473	C00167	HDYANYHVCAPMJV-LXQIFKJMSA-N	6310	8448	8013	4610	5839	7905	8037	7424	5825	9020	4541	2186	6007	1320	1361	1521	10614	6608	6699	4430	6342
tyrosol	510842	179	100888	85:805.0 86:240.0 87:781.0 88:1255.0 89:4759.0 92:585.0 94:111.0 100:69.0 102:2214.0 103:25928.0 104:3146.0 105:2603.0 106:474.0 107:744.0 108:34.0 109:532.0 111:360.0 116:1577.0 120:338.0 121:1138.0 122:218.0 123:179.0 125:94.0 126:2814.0 127:854.0 128:293.0 129:502.0 132:34.0 133:1181.0 135:2996.0 138:71.0 139:53.0 140:51.0 142:66.0 149:3188.0 150:697.0 151:2875.0 152:338.0 153:209.0 155:10.0 1…	10393	C06044	YCCILVSKPBXVIP-UHFFFAOYSA-N	1718	1563	1098	1323	1287	1194	1042	860	950	1182	1433	410	823	300	115	259	1396	1267	1918	741	1068
tyrosine	671252	218	16	85:101.0 86:1059.0 87:458.0 89:659.0 90:823.0 91:1849.0 92:215.0 93:210.0 94:46.0 95:258.0 97:226.0 100:19804.0 101:2641.0 102:1366.0 103:1633.0 104:401.0 105:1066.0 107:424.0 113:79.0 115:546.0 116:116.0 117:900.0 118:715.0 119:703.0 120:181.0 121:365.0 123:63.0 124:32.0 125:60.0 128:317.0 129:136.0 130:2787.0 131:1381.0 132:2378.0 133:2406.0 135:1073.0 136:172.0 137:139.0 138:33.0 143:94.0 144:…	6057	C00082	OUYCCCASQSFEME-QMMMGPOBSA-N	82449	92317	56097	48709	114130	49407	72303	56878	61376	125148	51748	51761	56677	105898	159635	636801	72953	76484	119357	107045	142649
turanose	956713	276	403808	86:1993.0 87:4475.0 88:2371.0 89:28746.0 90:1967.0 91:2633.0 92:559.0 94:2363.0 95:1187.0 96:1090.0 97:642.0 98:681.0 99:2296.0 101:13815.0 102:1396.0 103:114938.0 104:9432.0 105:3924.0 108:143.0 109:3139.0 110:688.0 111:3096.0 113:3144.0 114:13096.0 115:4404.0 116:8029.0 117:72386.0 118:8858.0 119:7171.0 120:215.0 124:1425.0 125:162.0 126:6202.0 127:5614.0 128:3739.0 129:33341.0 130:1539.0 131:1…	5460935	C19636	RULSWEULPANCDV-PIXUTMIVSA-N	404	470	395	454	319	451	410	537	459	348	574	91	169	114	48	76	307	434	178	245	244
tryptophan	780482	202	14	86:650.0 87:425.0 89:261.0 100:3562.0 101:1584.0 102:1611.0 103:773.0 104:190.0 113:59.0 114:89.0 115:489.0 118:184.0 119:183.0 127:218.0 130:2243.0 131:264.0 132:923.0 133:652.0 144:250.0 145:420.0 146:217.0 147:2097.0 148:245.0 149:212.0 154:44.0 156:266.0 157:161.0 158:212.0 159:339.0 160:439.0 161:112.0 162:7.0 170:343.0 171:149.0 172:244.0 173:187.0 174:182.0 175:114.0 177:48.0 182:53.0 183:…	6305	C00078	QIVBCDIJIAJPQS-VIFPVBQESA-N	8105	15518	12953	8445	25221	13771	11439	6809	7061	19480	15274	10383	3154	14709	20318	61339	9951	7922	7204	13122	21930
tryptamine	789724	174	2032	86:1225.0 87:83.0 88:9.0 98:39.0 100:549.0 101:26.0 103:87.0 111:41.0 112:19.0 122:38.0 126:36.0 128:90.0 129:92.0 130:106.0 131:191.0 132:53.0 133:43.0 135:20.0 136:8.0 139:10.0 142:15.0 144:8.0 146:37.0 147:100.0 148:21.0 149:66.0 151:12.0 152:63.0 154:27.0 169:7.0 172:41.0 174:5863.0 175:916.0 176:346.0 181:9.0 200:148.0 202:82.0 204:16.0 211:53.0 214:8.0 217:26.0 218:28.0 225:28.0 226:25.0 22…	1150	C00398	APJYDQYYACXCRM-UHFFFAOYSA-N	1267	2816	3242	1411	4249	3040	2873	2511	1332	3608	2178	577	3196	829	6383	793	3584	5378	4605	2607	4181
tridecanoic acid	592255	117	4361	86:67.0 87:120.0 95:513.0 96:88.0 97:349.0 101:171.0 105:178.0 107:117.0 109:137.0 112:112.0 116:498.0 117:7633.0 118:630.0 119:252.0 122:31.0 123:40.0 126:54.0 128:83.0 129:2766.0 130:225.0 131:1539.0 132:2203.0 133:321.0 135:66.0 142:47.0 143:325.0 145:1077.0 146:151.0 157:80.0 159:43.0 162:18.0 164:33.0 167:36.0 168:49.0 170:25.0 171:141.0 174:52.0 178:18.0 181:25.0 185:126.0 187:101.0 189:24.…	12530	C17076	SZHOJFHSIKHZHA-UHFFFAOYSA-N	13630	15044	14169	14371	13070	17736	14480	14317	10115	13368	12382	15185	14908	8461	7005	7522	29445	18126	13466	12491	18713
trans-4-hydroxyproline	460662	158	43180	86:496.0 88:18.0 90:38.0 91:40.0 100:34.0 101:5.0 106:27.0 107:16.0 108:57.0 110:12.0 111:3.0 116:445.0 118:584.0 120:50.0 124:71.0 128:2.0 130:368.0 133:14.0 134:244.0 135:1.0 136:2.0 137:3.0 142:291.0 143:10.0 148:375.0 150:25.0 153:1.0 158:3885.0 159:532.0 160:154.0 170:138.0 171:41.0 180:2.0 181:4.0 183:3.0 184:35.0 185:30.0 186:36.0 195:2.0 199:2.0 212:1.0 213:2.0 225:8.0 237:2.0 239:1.0 241…	5810	C01157	PMMYEEVYMWASQN-DMTCNVIQSA-N	1315	1408	1696	1531	1337	1734	1329	1431	1463	1252	1687	6040	3567	2860	2669	3306	10620	4908	2805	2586	3982
thymine	420133	255	1692	85:666.0 86:403.0 87:19.0 88:154.0 89:59.0 93:39.0 95:146.0 96:167.0 97:1054.0 98:449.0 99:544.0 100:1474.0 101:116.0 102:23.0 105:17.0 106:562.0 107:491.0 108:82.0 109:39.0 110:831.0 111:563.0 112:311.0 113:8547.0 114:897.0 115:368.0 117:358.0 118:32.0 119:29.0 120:1384.0 121:49.0 123:97.0 124:39.0 125:126.0 126:53.0 127:157.0 129:12.0 130:638.0 131:1043.0 132:150.0 133:491.0 134:105.0 136:32.0 …	1135	C00178	RWQNBRDOKXIBIV-UHFFFAOYSA-N	2695	1786	1858	1901	1990	1586	1836	2080	1607	735	1385	2416	3382	2071	5118	10042	3968	3378	4260	3504	4049
threose	446119	205	100335	85:643.0 86:454.0 87:302.0 88:248.0 89:4684.0 90:361.0 91:277.0 93:140.0 98:393.0 99:226.0 100:1945.0 101:1833.0 102:1097.0 103:6663.0 104:811.0 105:689.0 106:16.0 108:1.0 110:401.0 111:62.0 112:385.0 113:389.0 114:781.0 115:987.0 116:985.0 117:18244.0 118:1771.0 119:1243.0 120:172.0 124:5.0 126:375.0 127:582.0 128:218.0 129:1460.0 130:2840.0 131:2415.0 132:512.0 133:4276.0 134:1315.0 135:158.0 1…	441031	C06463	FMAORJIQYMIRHF-BCDHYOAOSA-N	1321	1030	741	1770	1559	2016	1273	1402	680	951	1419	147	1148	664	840	914	378	1589	202	1295	394
threonine	408777	218	171298	85:3292.0 86:8314.0 87:9239.0 88:2146.0 89:1384.0 90:306.0 91:153.0 92:315.0 94:182.0 97:494.0 98:2338.0 100:29753.0 101:59367.0 102:12275.0 103:7014.0 104:972.0 105:1395.0 108:157.0 109:69.0 110:316.0 112:1534.0 113:915.0 114:5652.0 115:7842.0 116:2291.0 117:82641.0 118:9093.0 119:5575.0 120:42.0 121:295.0 122:99.0 125:29.0 128:17938.0 129:15821.0 130:16106.0 131:15835.0 132:12042.0 133:17512.0 …	6288	C00188	AYFVYJQAPQTCCC-GBXIJSLDSA-N	21076	14056	12359	20681	25814	25978	8445	15700	19112	28335	27919	18055	26702	19492	18981	76480	20370	30316	27325	22894	33693
threonic acid	495994	292	390230	89:571.0 90:94.0 91:633.0 97:143.0 98:231.0 99:220.0 100:69.0 101:471.0 102:1805.0 103:2662.0 104:366.0 105:490.0 107:232.0 108:128.0 110:533.0 113:56.0 115:731.0 116:269.0 117:2889.0 118:345.0 119:395.0 124:56.0 128:303.0 129:879.0 130:1406.0 131:1049.0 132:191.0 133:1619.0 135:300.0 141:64.0 142:43.0 143:652.0 144:27.0 147:9050.0 148:1319.0 149:1027.0 150:128.0 151:167.0 152:112.0 153:44.0 157:…	5460407	C01620	JPIJQSOTBSSVTP-STHAYSLISA-N	6559	6459	7192	9096	9502	6961	9572	4940	8039	1193	9645	75109	4199	9990	12328	26467	75523	15111	2244	15563	19544
threitol	467595	217	770	85:123.0 86:39.0 87:235.0 88:92.0 89:794.0 91:41.0 92:65.0 93:48.0 94:22.0 97:38.0 101:1040.0 102:87.0 103:5119.0 104:409.0 105:302.0 106:38.0 112:26.0 113:47.0 114:17.0 115:225.0 116:875.0 117:3651.0 118:353.0 119:290.0 129:736.0 131:620.0 132:62.0 133:1389.0 134:137.0 135:41.0 143:141.0 145:31.0 147:6122.0 148:886.0 149:553.0 151:42.0 165:22.0 175:40.0 189:971.0 190:191.0 191:521.0 192:94.0 193…	169019	C16884	UNXHWFMMPAWVPI-QWWZWVQMSA-N	9595	13011	9690	11100	11229	12376	11137	10205	9154	10477	9461	3150	4150	3564	1794	2350	6469	5316	3668	6071	8980
terephthalic acid	611213	295	344959	85:662.0 89:3774.0 90:439.0 91:747.0 92:285.0 96:222.0 99:709.0 102:177.0 103:12753.0 104:6766.0 105:1475.0 107:346.0 110:216.0 116:1514.0 117:3103.0 118:416.0 119:996.0 120:207.0 121:437.0 126:704.0 131:855.0 133:2545.0 134:1357.0 135:3325.0 136:364.0 140:2220.0 147:6433.0 148:1467.0 149:1155.0 150:325.0 151:319.0 157:291.0 158:646.0 160:1385.0 161:104.0 163:462.0 164:102.0 173:110.0 176:85.0 17…	22416364	C06337	KKEYFWRCBNTPAC-UHFFFAOYSA-N	2271	1695	1723	3919	1768	2422	1551	3152	2315	1418	2374	1269	1840	1067	996	1038	4884	356	2101	1458	1735
tartaric acid	534291	292	33985	85:786.0 86:260.0 87:1086.0 88:349.0 89:901.0 92:63.0 93:424.0 94:1.0 95:68.0 99:1482.0 100:1220.0 101:976.0 102:12165.0 103:4411.0 104:950.0 105:569.0 106:327.0 108:144.0 109:72.0 110:289.0 111:252.0 112:49.0 113:1630.0 114:165.0 115:50.0 116:707.0 117:1725.0 118:257.0 119:1109.0 120:248.0 121:94.0 122:2.0 123:2.0 124:107.0 125:18.0 126:158.0 127:408.0 129:76.0 130:6556.0 131:6451.0 132:1626.0 1…	444305	C00898	FEWJPZIEWOKRBE-JCYAYHJZSA-N	1525	1988	1778	1994	2068	2330	2148	1596	2108	2146	1272	169	291	245	148	101	652	449	354	791	1126
tagatose	631835	307	33981	85:79.0 86:3623.0 87:140.0 88:1083.0 89:19467.0 90:3116.0 92:207.0 94:181.0 95:260.0 96:1171.0 101:4728.0 102:155.0 103:277573.0 104:24119.0 105:14099.0 106:2858.0 111:569.0 112:433.0 114:3213.0 115:2819.0 117:15123.0 118:3495.0 119:2158.0 120:1178.0 125:544.0 126:709.0 127:8754.0 128:865.0 129:17063.0 130:3195.0 131:12310.0 132:1286.0 133:28749.0 137:1064.0 138:62.0 140:835.0 141:691.0 142:5686.…	439312	C00795	LKDRXBCSQODPBY-OEXCPVAWSA-N	1087	1247	1339	1396	1330	2029	1098	1733	1983	1277	1697	609	393	298	220	718	3875	919	416	941	1263
sucrose	915139	271	173	85:319.0 87:314.0 88:197.0 89:406.0 91:85.0 92:24.0 94:41.0 97:89.0 99:203.0 100:65.0 101:688.0 102:331.0 103:8357.0 104:731.0 105:421.0 108:21.0 109:428.0 110:53.0 111:276.0 112:52.0 113:277.0 114:83.0 115:331.0 116:305.0 117:1934.0 118:199.0 119:119.0 122:42.0 124:17.0 125:110.0 127:383.0 128:152.0 129:5742.0 130:735.0 131:1008.0 132:97.0 133:1861.0 134:253.0 135:207.0 136:48.0 138:21.0 139:138…	5988	C00089	CZMRCDWAGMRECN-UGDNZRGBSA-N	4130	1751	3248	1627	3430	6915	1501	2841	3669	899	5036	343	3666	202	634	1464	6243	2130	2946	2199	3141
succinic acid	370608	247	161	85:303.0 87:764.0 88:359.0 89:340.0 91:55.0 92:42.0 95:84.0 98:86.0 99:324.0 101:577.0 102:330.0 103:701.0 104:172.0 105:342.0 106:78.0 107:93.0 111:30.0 113:629.0 114:213.0 115:891.0 116:1231.0 117:1124.0 118:170.0 119:320.0 120:104.0 124:22.0 126:77.0 128:196.0 129:6064.0 130:1045.0 131:1466.0 132:345.0 133:2204.0 135:234.0 136:65.0 137:16.0 138:15.0 142:39.0 143:223.0 145:378.0 147:57887.0 148…	1110	C00042	KDYFGRWQOYBRFD-UHFFFAOYSA-N	121541	89702	78095	100844	72487	80904	56910	86072	60691	58820	41771	62982	126394	55717	47754	154651	133372	146886	51896	70356	96449
succinate semialdehyde	294272	113	396794	85:14284.0 88:278.0 89:51167.0 90:2435.0 91:4311.0 97:538.0 98:1233.0 100:273.0 101:384.0 102:1803.0 103:11431.0 104:461.0 105:1050.0 111:71.0 112:177.0 113:26438.0 114:5816.0 115:1361.0 116:761.0 117:1285.0 118:334.0 119:2987.0 121:66.0 122:52.0 123:159.0 124:178.0 126:1063.0 127:550.0 128:343.0 129:2687.0 130:2613.0 131:813.0 132:454.0 133:1187.0 134:296.0 136:72.0 137:36.0 139:302.0 141:346.0 …	9543238		UIUJIQZEACWQSV-UHFFFAOYSA-M	4190	5310	6035	5914	8459	8117	5957	7262	5729	4631	3857	4291	4380	2547	2007	4643	8435	8331	5667	4822	6746
suberic acid	567452	169	183508	85:1080.0 89:602.0 90:161.0 92:236.0 93:4059.0 94:498.0 95:2680.0 97:3376.0 98:178.0 99:1117.0 101:1162.0 105:497.0 109:1125.0 110:1636.0 111:1917.0 112:204.0 114:176.0 115:764.0 116:785.0 117:5301.0 118:874.0 119:847.0 121:291.0 125:166.0 126:148.0 129:9266.0 130:168.0 131:717.0 132:732.0 133:688.0 138:3902.0 139:2965.0 140:588.0 142:68.0 143:591.0 145:376.0 147:8151.0 149:4835.0 150:1041.0 155:…	10457	C08278	TYFQFVWCELRYAO-UHFFFAOYSA-N	3931	1704	1892	2032	1182	1376	1130	1782	5970	587	1652	1422	1164	571	1129	771	1824	1411	1386	1409	16776
spermine	926727	174	3197	85:114.0 86:1617.0 95:21.0 97:25.0 98:99.0 99:84.0 100:709.0 101:67.0 102:106.0 112:216.0 114:186.0 116:639.0 127:35.0 128:468.0 130:410.0 140:47.0 142:158.0 143:55.0 146:106.0 156:23.0 157:35.0 158:1.0 160:17.0 169:70.0 170:29.0 172:413.0 173:65.0 174:2289.0 175:309.0 176:108.0 179:5.0 180:21.0 182:12.0 183:13.0 185:2.0 186:98.0 187:77.0 188:23.0 189:16.0 199:17.0 200:1460.0 201:299.0 202:98.0 2…	1103	C00750	PFNFFQXMRSDOHW-UHFFFAOYSA-N	1673	154	654	309	236	389	204	256	299	287	339	1004	649	509	608	532	470	303	378	210	438
spermidine	792924	144	1714	86:2249.0 87:97.0 88:90.0 98:50.0 99:209.0 100:1315.0 101:269.0 102:322.0 103:48.0 112:85.0 114:376.0 115:652.0 116:3899.0 117:324.0 118:176.0 123:24.0 126:189.0 128:490.0 129:447.0 130:615.0 131:43.0 132:12.0 140:80.0 142:727.0 144:4737.0 145:505.0 146:609.0 154:339.0 155:8.0 156:1970.0 157:646.0 158:219.0 159:4.0 160:1566.0 161:106.0 162:47.0 168:3.0 170:695.0 171:46.0 172:1272.0 173:230.0 174:…	1102	C00315	ATHGHQPFGPMSJY-UHFFFAOYSA-N	15255	14150	7470	11029	11311	12306	10600	10160	9264	13722	8099	33127	31470	24040	40689	33163	10213	18080	16729	11321	16044
sorbitol	667922	217	162	85:588.0 86:704.0 88:1768.0 89:8743.0 90:652.0 91:1094.0 92:168.0 93:127.0 94:89.0 97:2807.0 98:1048.0 99:1610.0 100:506.0 101:5089.0 102:848.0 103:48732.0 104:4923.0 105:2703.0 106:215.0 109:509.0 110:185.0 111:1108.0 112:146.0 113:1262.0 114:181.0 115:2342.0 116:957.0 117:28648.0 118:2694.0 119:2266.0 120:260.0 121:427.0 123:238.0 124:184.0 125:365.0 126:341.0 127:1107.0 129:20376.0 130:3176.0 …	5780	C00794	FBPFZTCFMRRESA-JGWLITMVSA-N	83004	82784	4789	1054	3121	107653	3092	91661	3688	2390	9541	1998	1403	1417	1380	2117	7155	2931	2208	3566	4633
sophorose minor	965726	307	62354	85:151.0 86:519.0 87:288.0 88:271.0 89:4723.0 90:522.0 97:108.0 98:103.0 99:405.0 100:1535.0 101:1642.0 102:691.0 103:27499.0 104:2545.0 105:1508.0 106:130.0 108:1.0 109:574.0 110:112.0 111:141.0 112:249.0 113:203.0 114:318.0 115:670.0 116:1151.0 117:9467.0 118:1055.0 119:812.0 124:39.0 126:395.0 127:497.0 128:415.0 129:10332.0 130:1317.0 131:2651.0 132:350.0 133:5084.0 134:685.0 135:521.0 137:21…	441432	C08250	HIWPGCMGAMJNRG-BTLHAWITSA-N	1621	1776	897	2510	3890	3706	1554	989	2886	1819	1352	790	1139	298	667	2573	2111	1469	1080	1562	2092
sinapinic acid	788416	338	3181	85:149.0 86:82.0 88:11.0 89:1714.0 90:180.0 91:795.0 92:279.0 95:109.0 96:25.0 97:76.0 98:125.0 99:254.0 100:79.0 102:188.0 103:397.0 104:203.0 105:264.0 106:126.0 108:57.0 109:148.0 111:161.0 113:90.0 114:48.0 115:608.0 116:321.0 117:1024.0 118:36.0 119:866.0 120:415.0 121:184.0 122:33.0 124:61.0 128:148.0 130:314.0 131:511.0 132:760.0 133:614.0 134:157.0 135:828.0 136:157.0 137:119.0 138:20.0 1…	637775	C00482	PCMORTLOPMLEFB-ONEGZZNKSA-N	3144	5724	3715	1982	2175	2291	4036	2280	2516	4390	3089	708	691	353	287	573	2190	1411	1281	1840	1781
shikimic acid	611100	204	286	85:149.0 87:51.0 89:152.0 90:30.0 91:290.0 92:189.0 93:498.0 94:99.0 95:323.0 96:150.0 97:191.0 98:58.0 99:248.0 100:45.0 101:676.0 103:796.0 104:122.0 105:435.0 107:157.0 108:97.0 109:114.0 111:293.0 112:57.0 113:62.0 114:60.0 115:150.0 116:435.0 117:504.0 118:76.0 119:240.0 121:261.0 122:62.0 123:242.0 125:205.0 126:81.0 128:58.0 131:777.0 132:71.0 133:2652.0 134:351.0 135:280.0 137:3.0 138:27.…	8742	C00493	JXOHGGNKMLTUBP-HSUXUTPPSA-N	24617	19716	31797	30494	35382	38130	36111	35525	29579	24285	26415	1504	6711	3090	360	2718	19616	15697	14440	23372	29350
serotonin	877364	174	289	86:1575.0 87:129.0 100:692.0 101:93.0 102:165.0 104:20.0 114:24.0 115:88.0 116:53.0 117:164.0 128:56.0 130:151.0 131:121.0 146:256.0 148:98.0 158:30.0 170:19.0 172:56.0 174:3831.0 175:650.0 176:229.0 188:109.0 189:33.0 202:53.0 204:36.0 218:139.0 232:32.0 265:15.0 289:30.0 314:17.0 362:15.0 377:63.0 399:13.0 427:14.0 469:13.0 471:19.0	5202	C00780	QZAYGJVTTNCVMB-UHFFFAOYSA-N	655	404	319	348	367	429	312	293	299	577	321	680	1441	882	909	818	985	399	922	674	692
serine	338576	116	171304	86:2003.0 87:537.0 90:602.0 91:593.0 95:111.0 98:647.0 100:5523.0 101:595.0 102:2905.0 103:9760.0 106:235.0 109:119.0 115:988.0 116:43293.0 117:2849.0 118:2485.0 122:96.0 130:2377.0 131:2301.0 133:4061.0 138:36.0 142:179.0 146:3093.0 147:8991.0 148:1062.0 149:691.0 157:264.0 159:2108.0 160:338.0 161:143.0 170:39.0 174:204.0 175:118.0 177:74.0 203:21.0 207:107.0 217:186.0 218:216.0 219:211.0 221:1…	5951	C00065	MTCFGRXMJLQNBG-REOHCLBHSA-N	100165	39996	70333	1022482	165230	118371	45714	56204	85314	187689	109880	19327	27811	42030	40224	74214	32115	69430	60969	21878	106430
salicylic acid	480699	267	3063	85:285.0 86:220.0 87:2.0 89:1006.0 90:498.0 91:4530.0 92:934.0 93:295.0 94:14.0 95:336.0 96:295.0 98:121.0 99:41.0 100:8.0 102:149.0 103:549.0 104:235.0 105:892.0 106:168.0 107:90.0 108:111.0 109:204.0 111:75.0 112:87.0 115:867.0 116:172.0 117:148.0 118:237.0 119:617.0 120:447.0 121:352.0 122:47.0 123:228.0 124:84.0 126:602.0 128:74.0 129:64.0 130:169.0 131:828.0 132:86.0 133:2119.0 134:461.0 135…	338	C00805	YGSDEFSMJLZEOE-UHFFFAOYSA-N	1736	1569	1181	1429	1463	1511	1199	1527	1287	1306	1610	509	1603	711	437	666	2231	1533	694	860	1174
salicylaldehyde	405583	193	168865	85:1107.0 86:1626.0 87:1747.0 88:1150.0 89:33450.0 90:23553.0 91:152551.0 92:12968.0 93:2434.0 94:232.0 95:762.0 96:6419.0 97:1854.0 98:387.0 99:140.0 100:527.0 101:936.0 102:549.0 103:1922.0 104:1184.0 105:3431.0 106:593.0 107:1503.0 108:44.0 109:780.0 110:16.0 112:59.0 113:247.0 114:28.0 115:342.0 116:749.0 117:3399.0 118:7638.0 119:192881.0 120:17721.0 121:4116.0 122:454.0 123:298.0 124:36.0 1…	6998	C06202	SMQUZDBALVYZAC-UHFFFAOYSA-N	1394	1631	2025	2398	1605	1679	1769	1477	1608	1197	1877	1390	1124	640	720	1022	1708	2093	748	1402	1895
saccharic acid	699211	333	11214	85:376.0 86:223.0 87:56.0 89:377.0 90:30.0 91:59.0 93:137.0 94:112.0 95:140.0 99:663.0 100:177.0 101:426.0 102:1251.0 103:1710.0 104:173.0 105:104.0 106:11.0 108:89.0 110:106.0 111:181.0 112:63.0 113:312.0 114:10.0 115:253.0 116:35.0 117:1458.0 118:146.0 119:195.0 121:344.0 123:7.0 124:91.0 127:309.0 129:1394.0 130:600.0 131:1538.0 132:485.0 133:2043.0 134:499.0 135:122.0 138:17.0 139:23.0 140:81…	33037	C00818	DSLZVSRJTYRBFB-LLEIAEIESA-N	2007	1748	741	2172	3167	1385	2080	1483	1498	1822	2091	438	976	422	127	967	1851	1225	465	1255	1625
ribose	553135	217	1662	85:8071.0 86:9472.0 87:11706.0 88:7002.0 89:91105.0 90:8121.0 91:4369.0 92:716.0 93:150.0 94:1908.0 95:1008.0 96:977.0 97:1171.0 98:3992.0 99:8420.0 100:38767.0 101:35431.0 102:21246.0 103:1062555.0 104:101843.0 105:73545.0 106:4592.0 107:540.0 108:433.0 109:560.0 110:342.0 111:3649.0 112:4750.0 113:10117.0 114:23592.0 115:17668.0 116:13805.0 117:109230.0 118:11975.0 119:17425.0 120:1771.0 121:10…	5779	C00121	HMFHBZSHGGEWLO-SOOFDHNKSA-N	13966	14635	16471	14248	13143	16606	11754	11038	12719	16082	17108	15132	11012	3163	1716	21639	89193	25332	18283	16456	24954
ribonic acid	599680	292	1683	85:227.0 86:88.0 87:301.0 88:189.0 89:1714.0 90:165.0 92:75.0 93:53.0 98:147.0 99:481.0 100:3713.0 101:2153.0 102:4583.0 103:29677.0 104:2992.0 105:1403.0 110:143.0 111:44.0 112:63.0 113:396.0 114:93.0 115:933.0 116:854.0 117:9305.0 118:835.0 119:929.0 120:54.0 121:81.0 123:25.0 124:12.0 125:90.0 126:47.0 127:17.0 128:340.0 129:5571.0 130:3345.0 131:4080.0 132:826.0 133:8223.0 134:602.0 135:562.0…	5460677	C01685	QXKAIJAYHKCRRA-BXXZVTAOSA-N	17418	4954	5596	20537	23413	1984	20990	14640	18895	8279	13987	1247	1853	2298	1126	2609	3742	2307	1954	10584	13769
ribitol	575497	217	7362	85:248.0 86:43.0 87:65.0 88:62.0 89:897.0 90:98.0 92:20.0 95:22.0 99:113.0 100:224.0 101:774.0 102:28.0 103:6316.0 104:624.0 105:415.0 107:35.0 109:433.0 110:374.0 111:71.0 112:1.0 113:273.0 114:80.0 115:19.0 116:274.0 117:7478.0 118:701.0 119:297.0 126:2.0 128:44.0 129:3713.0 130:874.0 131:1633.0 132:149.0 133:1838.0 134:180.0 135:129.0 136:1.0 140:1.0 142:152.0 143:478.0 145:98.0 146:11.0 147:7…	827	C00474	HEBKCHPVOIAQTA-ZXFHETKHSA-N	7090	1175	952	5982	1294	6625	7160	7496	6182	1004	2494	3480	10145	1795	2415	2297	11250	11978	6683	5841	1682
raffinose	1120886	361	3190	85:33.0 86:57.0 89:118.0 97:9.0 99:119.0 101:141.0 103:2918.0 104:200.0 109:167.0 113:29.0 115:39.0 116:161.0 117:590.0 119:118.0 127:20.0 129:3784.0 130:442.0 131:389.0 132:40.0 133:755.0 139:34.0 141:95.0 142:74.0 143:448.0 144:16.0 145:42.0 147:2732.0 148:202.0 149:232.0 150:2.0 153:60.0 155:407.0 156:35.0 157:463.0 158:48.0 159:18.0 161:17.0 162:10.0 163:129.0 169:2550.0 170:335.0 171:169.0 1…	439242	C00492	MUPFEKGTMRGPLJ-ZQSKZDJDSA-N	666	575	613	600	729	601	480	689	629	527	21245	151	363	579	89	26205	870	1287	512	2079	2859
quinic acid	632897	345	16691	85:2409.0 86:555.0 87:2017.0 88:587.0 89:1610.0 90:40.0 91:3677.0 92:677.0 93:3206.0 94:756.0 95:2018.0 96:319.0 97:1896.0 98:778.0 99:3313.0 100:594.0 101:8629.0 102:1689.0 103:10852.0 104:1036.0 105:3199.0 106:542.0 107:799.0 108:50.0 109:1347.0 110:285.0 111:2354.0 112:514.0 113:2216.0 114:444.0 115:14476.0 116:5495.0 117:9742.0 118:1360.0 119:4015.0 120:771.0 121:1528.0 122:198.0 123:731.0 12…	6508	C00296	AAWZDTNXLSGCEK-LNVDRNJUSA-N	904	1228	1936	1191	1151	1628	767	615	1188	1357	1035	81	192	189	55	825	515	116	141	608	1562
pyridoxine	653546	280	171823	86:77.0 87:84.0 88:63.0 93:204.0 94:85.0 97:33.0 103:49.0 106:174.0 107:110.0 109:59.0 113:48.0 116:19.0 118:127.0 119:128.0 120:21.0 122:63.0 123:13.0 130:183.0 132:174.0 133:302.0 134:209.0 135:202.0 137:85.0 138:20.0 147:1263.0 148:644.0 149:592.0 150:102.0 154:7.0 162:73.0 163:93.0 164:122.0 166:101.0 171:18.0 176:89.0 178:106.0 180:207.0 181:99.0 190:7.0 193:66.0 194:33.0 196:8.0 197:27.0 20…	1054	C00314	LXNHXLLTXMVWPM-UHFFFAOYSA-N	2536	2684	1542	2043	2079	2295	2267	1790	2059	2469	1505	147	283	154	99	218	644	324	311	1109	1492
putrescine	588872	174	281	85:106.0 86:1644.0 87:360.0 90:37.0 91:47.0 93:72.0 97:52.0 98:91.0 99:275.0 100:967.0 101:186.0 102:150.0 103:37.0 109:33.0 112:104.0 113:119.0 114:216.0 115:58.0 116:210.0 117:183.0 120:49.0 122:31.0 124:24.0 126:119.0 129:53.0 130:512.0 131:209.0 132:150.0 133:84.0 136:45.0 138:29.0 139:37.0 142:233.0 143:70.0 144:75.0 146:99.0 149:45.0 151:30.0 152:18.0 154:31.0 156:39.0 158:99.0 159:27.0 160…	1045	C00138	KIDHWZJUCRJVML-UHFFFAOYSA-N	22266	17791	17968	12130	14654	18903	17096	18901	11455	16717	9558	102815	263986	450357	479495	163187	156616	262072	348134	165083	238674
pseudo uridine	813899	217	1688	86:237.0 88:11.0 89:59.0 98:89.0 99:253.0 100:1259.0 101:467.0 102:246.0 103:1528.0 104:31.0 105:44.0 106:207.0 107:166.0 109:7.0 110:112.0 111:375.0 113:146.0 114:80.0 115:64.0 116:328.0 117:474.0 118:55.0 122:3.0 124:1.0 125:164.0 127:342.0 128:214.0 129:1201.0 130:286.0 131:481.0 132:107.0 133:1244.0 134:252.0 136:17.0 137:5.0 140:118.0 141:89.0 142:644.0 143:887.0 144:172.0 145:62.0 147:4539.…	15047	C02067	PTJWIQPHWPFNBW-GBNDHIKLSA-N	1898	1684	2551	1330	1367	1976	1388	1823	1680	1598	3242	1637	3457	1976	2127	4520	3702	3985	3709	2533	3201
proline	364523	142	171970	85:1055.0 86:1908.0 87:916.0 88:634.0 95:165.0 96:356.0 97:345.0 99:1005.0 100:3118.0 101:1393.0 103:251.0 106:185.0 107:211.0 108:134.0 113:1037.0 114:294.0 115:1417.0 118:96.0 121:64.0 126:275.0 128:58.0 131:365.0 133:1875.0 140:1177.0 142:96461.0 143:13706.0 144:4081.0 145:234.0 147:1734.0 148:505.0 155:204.0 170:1119.0 174:120.0 175:34.0 176:111.0 181:141.0 184:74.0 196:36.0 204:70.0 215:33.0…	145742	C00148	ONIBWKKTOPOVIA-BYPYZUCNSA-N	38159	8361	10968	50913	22581	23008	8626	36994	24627	21832	37298	34506	15107	80181	110080	265121	23188	17701	36948	41489	54789
pipecolinic acid	404121	156	2448	85:187.0 88:116.0 99:41.0 100:66.0 101:16.0 103:96.0 109:24.0 110:3.0 113:34.0 114:48.0 116:62.0 117:22.0 126:6.0 127:56.0 128:38.0 130:33.0 134:136.0 147:48.0 151:152.0 152:36.0 156:4170.0 157:475.0 158:163.0 168:30.0 171:57.0 181:23.0 184:125.0 186:10.0 193:50.0 216:8.0 227:24.0 230:88.0 231:22.0 299:135.0 300:78.0 304:20.0 318:8.0 363:26.0 391:1.0 400:3.0 407:6.0 410:5.0 435:5.0 467:3.0 487:21…	6931662	C00408	HXEACLLIILLPRG-RXMQYKEDSA-N	8703	5135	3781	4483	3421	6654	5731	7633	7553	4179	5147	3437	5193	1605	1409	1287	4544	3421	5387	3790	6090
pinitol	624716	260	115876	85:27527.0 86:4683.0 87:14913.0 88:5884.0 89:254617.0 90:20627.0 91:17537.0 92:1460.0 93:1599.0 94:1068.0 95:4330.0 96:1471.0 97:4068.0 98:3359.0 99:22494.0 100:3764.0 101:35311.0 102:9344.0 103:180413.0 104:17703.0 105:17623.0 106:1685.0 107:2299.0 108:600.0 109:8287.0 110:1289.0 111:18539.0 112:2705.0 113:11331.0 114:2434.0 115:17660.0 116:44863.0 117:30996.0 118:5614.0 119:24018.0 120:2859.0 1…	164619		DSCFFEYYQKSRSV-FEPQRWDDSA-N	2321	2320	4267	3728	6266	2148	2645	2368	3259	1951	52160	1933	980	3431	1145	13252	5981	4689	5216	5814	8063
pimelic acid	523205	155	33429	85:401.0 86:767.0 87:6.0 88:84.0 93:6.0 95:185.0 96:65.0 97:1110.0 98:147.0 99:197.0 100:40.0 101:333.0 102:57.0 103:160.0 104:5.0 105:28.0 107:362.0 108:52.0 110:38.0 111:119.0 112:3.0 113:401.0 115:115.0 116:422.0 117:2566.0 118:134.0 119:71.0 122:1.0 124:204.0 125:2198.0 127:220.0 128:25.0 129:1610.0 130:615.0 131:483.0 133:564.0 134:57.0 135:84.0 137:56.0 138:18.0 139:8.0 140:14.0 141:43.0 14…	385	C02656	WLJVNTCWHIRURA-UHFFFAOYSA-N	3003	1728	1875	2141	1307	1714	1568	1165	3760	1639	1944	1547	1564	790	819	1003	2659	1944	1197	1413	4716
phytosphingosine	910976	204	171211	87:397.0 88:730.0 89:874.0 91:987.0 93:161.0 95:1050.0 97:1193.0 99:275.0 100:3999.0 101:1245.0 102:1696.0 103:3879.0 105:282.0 111:438.0 112:150.0 113:235.0 114:896.0 115:1398.0 116:3696.0 117:1599.0 118:356.0 119:207.0 125:134.0 128:638.0 129:3267.0 130:924.0 131:861.0 132:1790.0 133:1790.0 134:209.0 141:40.0 143:599.0 145:207.0 147:6661.0 148:959.0 149:421.0 154:115.0 159:114.0 165:157.0 171:5…	122121	C12144	AERBNCYCJBRYDG-KSZLIROESA-N	7152	8517	8436	5257	10405	13493	8034	4804	7736	8473	9286	666	10220	684	215	853	1990	1461	1874	4358	8456
p-hydroxylphenyllactic acid	654036	308	131590	85:2215.0 86:1344.0 87:2899.0 88:519.0 89:13136.0 90:2723.0 93:1102.0 94:158.0 95:1201.0 96:579.0 97:851.0 98:588.0 99:2702.0 101:4568.0 102:3343.0 103:11556.0 104:2403.0 105:4745.0 106:1128.0 107:1523.0 111:585.0 113:567.0 115:4542.0 116:3517.0 117:5703.0 119:16411.0 120:1714.0 121:1683.0 122:355.0 123:440.0 124:169.0 125:376.0 127:228.0 129:2603.0 130:2580.0 131:12108.0 132:3257.0 133:19695.0 1…	9378	C03672	JVGVDSSUAVXRDY-UHFFFAOYSA-N	3787	5604	477	1815	3286	4722	4030	2108	3341	3386	2332	543	1241	809	474	1232	3145	2373	1788	2154	3400
phosphate	345365	314	4	85:2157.0 86:4845.0 87:5305.0 88:1544.0 89:6178.0 90:913.0 91:5486.0 92:639.0 93:1090.0 94:256.0 95:178.0 96:901.0 97:221.0 98:1216.0 99:626.0 100:3524.0 103:17906.0 104:4250.0 105:12326.0 106:1911.0 107:7514.0 108:751.0 109:2429.0 110:239.0 112:225.0 113:1044.0 114:607.0 115:23611.0 116:3246.0 117:2166.0 118:1082.0 119:15220.0 120:2183.0 121:11456.0 122:1330.0 123:5152.0 124:478.0 125:397.0 126:…	1004	C00009	NBIIXXVUZAFLBC-UHFFFAOYSA-N	14926	8053	40911	55669	37805	38144	25884	39834	32040	6301	10844	513032	660325	468665	457816	60293	54369	339295	234413	124077	174081
phenylalanine	537804	192	33	85:116.0 86:960.0 87:386.0 88:130.0 89:524.0 90:333.0 91:7394.0 92:957.0 93:245.0 95:80.0 97:48.0 98:130.0 99:52.0 100:9746.0 101:1177.0 102:805.0 103:1034.0 104:243.0 105:388.0 107:71.0 113:39.0 114:39.0 115:219.0 116:165.0 117:780.0 118:464.0 119:424.0 120:416.0 121:430.0 122:59.0 123:39.0 129:97.0 130:1679.0 131:1133.0 132:1341.0 133:1146.0 134:336.0 135:293.0 136:49.0 138:34.0 139:49.0 140:25…	6140	C00079	COLNVLDHVKWLRT-QMMMGPOBSA-N	33021	29272	29422	20679	89553	54435	26861	24418	24439	102202	32229	58367	201708	271663	569970	501903	165845	320785	345736	166085	251776
phenylacetic acid	368081	164	1733	85:15.0 86:1825.0 87:567.0 88:240.0 89:6578.0 90:5347.0 91:20552.0 92:1827.0 93:126.0 94:19.0 95:266.0 97:74.0 100:1526.0 101:518.0 102:229.0 103:171.0 105:671.0 106:137.0 108:56.0 112:135.0 116:127.0 117:4352.0 118:2311.0 119:769.0 120:88.0 121:1111.0 122:24.0 123:38.0 124:38.0 130:280.0 131:53.0 132:343.0 133:940.0 135:497.0 136:21.0 137:6176.0 138:606.0 139:203.0 140:14.0 144:86.0 146:76.0 148…	999	C07086	WLJVXDMOQOGPHL-UHFFFAOYSA-N	3229	2470	1533	3313	3196	3414	3592	5076	2272	2341	3111	1964	14886	3999	2100	1112	19978	24192	6113	6192	9472
perseitol	783164	319	18241	85:5668.0 86:1904.0 87:9707.0 88:7157.0 89:34791.0 90:3457.0 91:1718.0 92:299.0 93:315.0 94:492.0 95:1175.0 96:380.0 97:28084.0 98:2216.0 99:4987.0 100:727.0 101:25745.0 102:5444.0 103:332730.0 104:30844.0 105:14528.0 106:1002.0 107:500.0 108:271.0 109:820.0 110:204.0 111:3101.0 112:678.0 113:6376.0 114:1169.0 115:6588.0 116:7758.0 117:136975.0 118:14436.0 119:10736.0 120:1084.0 121:608.0 122:136…	441436	C08255	OXQKEKGBFMQTML-RYRJNEICSA-N	2124	2786	2681	2616	2168	2154	2998	3135	2115	2957	2086	211	1136	464	101	198	2404	1318	1754	1349	1875
pentitol	561721	307	16624	89:382.0 90:32.0 93:12.0 100:127.0 101:141.0 102:57.0 103:5552.0 104:377.0 105:31.0 110:101.0 113:98.0 115:27.0 117:1218.0 118:90.0 119:10.0 127:172.0 129:3002.0 130:931.0 131:555.0 133:909.0 134:160.0 141:20.0 143:185.0 144:135.0 147:4361.0 148:471.0 149:548.0 151:61.0 153:6.0 157:1007.0 158:82.0 159:54.0 161:29.0 163:129.0 171:32.0 173:7.0 175:78.0 177:56.0 184:126.0 186:4.0 187:24.0 189:406.0 …	827	D00061	HEBKCHPVOIAQTA-UHFFFAOYSA-N	2696	2109	3774	3238	4671	4568	4080	2236	3329	2945	3604	394	1075	530	318	488	2350	641	1033	1130	1801
pentadecanoic acid	674647	117	1680	85:1079.0 86:936.0 87:668.0 88:311.0 89:1235.0 90:252.0 91:363.0 92:121.0 93:924.0 94:23.0 95:2663.0 96:207.0 97:1950.0 98:1682.0 99:1097.0 100:375.0 101:739.0 102:111.0 103:398.0 105:1755.0 106:21.0 107:560.0 109:714.0 110:435.0 111:832.0 112:533.0 113:210.0 114:84.0 115:386.0 116:3014.0 117:51588.0 118:5064.0 119:2265.0 120:57.0 121:350.0 122:9.0 123:205.0 124:23.0 125:265.0 126:192.0 127:184.0…	13849	C16537	WQEPLUUGTLDZJY-UHFFFAOYSA-N	14359	8599	10463	11867	9999	11300	7816	9415	26848	10866	7245	6980	3534	2214	6166	4509	15403	9847	4403	8338	67330
pelargonic acid	398892	215	395905	85:540.0 86:762.0 88:439.0 89:548.0 90:214.0 93:91.0 99:1044.0 101:757.0 103:151.0 105:1263.0 116:1640.0 117:23979.0 118:2281.0 119:1058.0 123:27.0 129:9983.0 130:1241.0 131:6502.0 132:6111.0 133:1000.0 152:56.0 157:156.0 159:127.0 171:315.0 177:17.0 178:19.0 185:105.0 187:386.0 188:225.0 191:48.0 199:58.0 201:184.0 212:21.0 213:109.0 215:8302.0 216:1477.0 217:362.0 230:125.0 231:40.0 258:11.0 25…	8158	C01601	FBUKVWPVBMHYJY-UHFFFAOYSA-N	19162	38383	34704	34013	23253	23931	23388	28226	10659	15622	19045	21857	34199	8654	13381	15554	36434	26369	13871	15698	11194
pantothenic acid	690887	201	31356	86:142.0 87:115.0 88:61.0 89:123.0 91:147.0 93:29.0 97:25.0 98:459.0 100:211.0 101:202.0 102:407.0 103:6738.0 104:460.0 105:272.0 106:32.0 114:19.0 115:305.0 116:236.0 117:4122.0 118:351.0 119:205.0 120:33.0 121:29.0 122:19.0 124:194.0 128:128.0 129:1113.0 130:360.0 131:394.0 132:39.0 133:428.0 134:46.0 135:88.0 143:489.0 144:621.0 145:402.0 146:236.0 147:1702.0 148:191.0 149:222.0 156:34.0 157:2…	6613	C12276	GHOKWGTUZJEAQD-ZETCQYMHSA-N	941	1328	1177	1199	1264	1094	718	912	1401	951	1355	807	3013	1356	1557	903	1296	1164	2766	1144	2527
oxoproline	488374	156	397705	85:1084092.0 86:1149096.0 87:243823.0 88:162409.0 89:172142.0 90:64711.0 91:62490.0 92:72039.0 93:91691.0 94:189441.0 95:107399.0 96:165487.0 97:177393.0 98:405156.0 99:540352.0 100:1102669.0 101:282187.0 102:229366.0 103:414995.0 104:118290.0 105:255794.0 106:58418.0 107:51976.0 108:134812.0 109:56163.0 110:248672.0 111:139218.0 112:1189162.0 113:434526.0 114:582317.0 115:496509.0 116:209764.0 1…	7405		ODHCTXKNWHHXJC-VKHMYHEASA-N	378930	427727	439922	303270	510508	636883	539372	682342	566227	628629	351737	951277	1503782	803901	646478	879324	1311158	1144895	1109356	692926	1081949
orotic acid	586317	254	18492	86:145.0 93:50.0 97:74.0 99:33.0 100:658.0 101:27.0 117:39.0 124:23.0 131:210.0 132:36.0 133:51.0 140:16.0 147:494.0 153:16.0 158:39.0 167:49.0 174:219.0 214:30.0 225:13.0 226:22.0 239:84.0 246:15.0 253:160.0 254:1313.0 255:366.0 256:147.0 257:19.0 269:169.0 270:80.0 271:22.0 282:29.0 298:15.0 313:14.0 328:15.0 336:13.0 356:52.0 357:395.0 358:187.0 359:82.0 360:19.0 371:27.0 372:28.0 397:15.0 400…	967	C00295	PXQPEWDEAKTCGB-UHFFFAOYSA-N	713	334	683	767	1200	1108	1090	767	1115	878	867	724	932	423	464	332	1045	1206	1077	893	1509
ornithine	527113	142	1821	85:252.0 86:569.0 87:548.0 88:467.0 89:1118.0 90:393.0 94:104.0 95:111.0 96:181.0 97:341.0 98:542.0 99:225.0 100:4351.0 101:232.0 102:4646.0 103:662.0 104:345.0 105:178.0 106:63.0 107:181.0 108:4.0 109:6.0 110:358.0 111:16.0 112:222.0 113:200.0 114:874.0 115:3565.0 116:287.0 117:1730.0 118:380.0 119:233.0 124:193.0 125:16.0 126:683.0 128:2450.0 129:1396.0 130:1712.0 131:801.0 132:778.0 133:1042.0…	6262	C00077	AHLPHDHHMVZTML-BYPYZUCNSA-N	20464	17130	12739	13759	27725	29180	16176	22888	17880	30482	10572	32687	62092	89927	172294	205681	46153	46771	93025	55743	81149
ononitol	679510	260	16603	85:396.0 87:293.0 89:3155.0 90:271.0 91:10.0 98:16.0 99:218.0 100:174.0 101:303.0 102:73.0 103:2681.0 104:196.0 105:6.0 110:80.0 111:196.0 113:55.0 114:4.0 116:390.0 117:315.0 119:148.0 125:31.0 127:104.0 129:2810.0 130:217.0 131:944.0 133:4755.0 134:151.0 135:178.0 142:23.0 143:336.0 144:59.0 145:190.0 146:170.0 147:6940.0 148:785.0 149:521.0 155:56.0 156:33.0 157:567.0 158:97.0 159:1818.0 160:5…	230881		DSCFFEYYQKSRSV-UHFFFAOYSA-N	5229	5596	2739	3889	3066	3358	8139	5095	6882	7485	8975	169	281	255	156	286	515	668	192	2499	3229
oleamide	849710	144	20961	85:426.0 86:402.0 87:144.0 89:353.0 90:711.0 91:1369.0 92:194.0 93:400.0 94:235.0 95:556.0 96:526.0 97:627.0 98:214.0 99:199.0 100:1197.0 101:249.0 102:259.0 104:85.0 105:184.0 106:90.0 107:124.0 108:222.0 109:239.0 110:336.0 111:154.0 113:111.0 114:132.0 115:2827.0 116:11090.0 117:1116.0 118:448.0 119:161.0 120:59.0 121:55.0 122:381.0 123:147.0 124:172.0 125:88.0 126:316.0 127:230.0 128:10813.0 …	5283387	C19670	FATBGEAMYMYZAF-KTKRTIGZSA-N	1158	921	691	576	667	708	391	593	530	403	857	222	375	109	190	272	7564	6463	7747	7667	10127
octadecanol	755409	327	997	85:3812.0 86:224.0 87:853.0 88:401.0 89:7207.0 90:593.0 91:2611.0 92:281.0 93:206.0 94:57.0 95:784.0 96:291.0 97:9121.0 98:859.0 99:2097.0 100:378.0 101:3627.0 102:510.0 103:8469.0 104:862.0 105:36.0 109:308.0 110:74.0 111:3878.0 112:352.0 113:980.0 115:1693.0 116:209.0 121:32.0 123:60.0 124:45.0 125:1173.0 126:164.0 127:120.0 129:1075.0 137:28.0 139:257.0 140:47.0 141:118.0 143:377.0 144:41.0 14…	8221		GLDOVTGHNKAZLK-UHFFFAOYSA-N	1364	1690	1527	1482	899	1435	1152	1139	2686	925	1146	989	936	500	708	735	2028	1205	670	981	2683
nicotinic acid	366992	180	285	85:402.0 86:47.0 87:81.0 90:191.0 91:76.0 94:43.0 99:36.0 100:31.0 103:50.0 105:288.0 106:4046.0 107:327.0 109:67.0 110:145.0 118:33.0 122:66.0 123:45.0 126:72.0 129:143.0 134:280.0 135:48.0 136:4959.0 137:603.0 138:162.0 139:22.0 153:17.0 156:104.0 158:16.0 160:19.0 165:17.0 166:29.0 167:25.0 171:18.0 175:13.0 179:34.0 180:4823.0 181:551.0 182:132.0 184:156.0 195:164.0 196:32.0 198:40.0 200:20.0…	938	C00253	PVNIIMVLHYAWGP-UHFFFAOYSA-N	18864	15444	111632	174390	143189	102784	14485	14361	144363	138325	130105	36091	34584	22765	27887	20915	37940	33298	31652	55477	68988
nicotianamine	898928	186	4701	85:1045.0 86:2209.0 87:492.0 88:565.0 89:531.0 90:17.0 91:24.0 92:91.0 93:60.0 94:2698.0 95:943.0 96:3824.0 97:768.0 98:953.0 99:875.0 100:6932.0 101:1241.0 102:2847.0 103:7119.0 104:1527.0 105:301.0 106:281.0 107:1.0 108:595.0 109:248.0 110:374.0 111:147.0 112:876.0 113:681.0 114:3367.0 115:1337.0 116:3362.0 117:2278.0 118:457.0 119:120.0 120:106.0 121:331.0 122:538.0 123:901.0 124:543.0 125:476…	9882882	C05324	KRGPXXHMOXVMMM-CIUDSAMLSA-N	794	3495	303	602	179	453	496	927	291	412	560	79	129	235	101	326	667	202	400	347	358
N-carbamylglutamate	651275	257	31579	85:444.0 86:356.0 87:75.0 88:49.0 89:402.0 90:65.0 91:36.0 94:105.0 95:68.0 97:120.0 98:161.0 99:285.0 100:1587.0 101:506.0 102:225.0 104:30.0 105:120.0 106:9.0 107:51.0 111:88.0 112:137.0 113:218.0 114:194.0 115:122.0 116:276.0 117:663.0 118:50.0 119:162.0 121:22.0 122:5.0 123:62.0 124:2.0 125:34.0 127:425.0 128:75.0 129:844.0 130:79.0 131:492.0 132:93.0 133:678.0 134:230.0 135:61.0 138:8.0 139:…	121396	C05829	LCQLHJZYVOQKHU-VKHMYHEASA-N	1247	608	1097	763	927	1372	1259	946	1220	913	1446	1694	359	221	162	1292	4186	758	447	926	1510
N-alpha-acetyllysine	737044	174	513917	85:423.0 86:3197.0 87:527.0 88:350.0 94:163.0 98:697.0 100:1427.0 101:220.0 102:490.0 104:111.0 105:233.0 108:133.0 110:116.0 111:188.0 112:71.0 113:83.0 114:148.0 116:744.0 118:278.0 119:146.0 121:78.0 125:107.0 130:762.0 131:404.0 133:416.0 134:251.0 137:65.0 142:307.0 144:195.0 146:324.0 149:202.0 156:1339.0 158:282.0 160:42.0 168:120.0 172:330.0 173:77.0 174:16290.0 175:3111.0 176:1120.0 182:…	192590		VEYYWZRYIYDQJM-UHFFFAOYSA-N	7989	8434	5986	3380	6546	3882	7201	3674	2783	8430	3642	1464	13707	5924	4079	1155	10895	15878	21037	8947	13326
N-acetylputrescine	595523	174	87301	85:3862.0 86:56152.0 87:6678.0 88:3311.0 89:518.0 90:72.0 93:1.0 94:49.0 95:146.0 96:2586.0 97:481.0 98:2104.0 99:2411.0 100:32618.0 101:5452.0 102:5394.0 103:1640.0 104:582.0 105:212.0 109:26.0 110:423.0 111:415.0 112:6397.0 113:2161.0 114:2504.0 115:2578.0 116:5494.0 117:3889.0 118:1034.0 119:497.0 120:23.0 122:1872.0 123:114.0 124:123.0 125:23.0 126:826.0 127:360.0 128:3154.0 129:1963.0 130:96…	122356	C02714	KLZGKIDSEJWEDW-UHFFFAOYSA-N	3132	3463	2691	1981	7652	6882	3665	4175	4321	9210	2699	2573	12831	11310	14485	55742	21494	7614	8043	5250	6111
N-acetylornithine	694651	174	19188	85:29.0 86:114.0 97:39.0 100:114.0 116:34.0 142:63.0 174:720.0 175:119.0 176:31.0	439232	C00437	JRLGPAXAGHMNOL-LURJTMIESA-N	818	680	738	406	1023	854	903	719	731	1099	578	243	1904	1048	2303	668	1037	1197	1495	931	1405
N-acetylneuraminic acid	913814	246	31556	87:2.0 88:19.0 89:1300.0 90:56.0 91:7.0 93:21.0 94:23.0 95:42.0 96:295.0 98:116.0 99:213.0 100:234.0 101:531.0 102:111.0 103:2211.0 104:276.0 105:35.0 106:63.0 107:79.0 111:31.0 112:119.0 113:26.0 114:304.0 115:184.0 116:1308.0 117:1566.0 118:184.0 119:106.0 121:35.0 122:115.0 123:113.0 124:32.0 125:26.0 126:253.0 128:489.0 129:735.0 130:200.0 131:808.0 132:513.0 133:1833.0 134:323.0 135:253.0 13…	439197	C00270	SQVRNKJHWKZAKO-LUWBGTNYSA-N	595	603	828	590	480	810	430	417	531	692	4092	1144	17139	506	1843	1118	9426	1065	17788	4164	7179
N-acetylmethionine	568445	99	211177	87:98.0 88:98.0 98:282.0 99:2508.0 100:230.0 104:709.0 112:478.0 116:615.0 125:34.0 130:323.0 146:181.0 153:31.0 155:163.0 158:50.0 159:23.0 160:88.0 165:28.0 172:54.0 173:58.0 189:787.0 197:136.0 198:27.0 202:53.0 212:29.0 300:17.0 321:17.0 330:19.0 342:25.0 346:16.0 348:12.0 351:8.0 357:29.0 358:35.0 364:18.0 368:16.0 390:20.0 395:18.0 398:7.0 405:19.0 407:21.0 412:13.0 419:20.0 421:29.0 423:21…	448580	C02712	XUYPXLNMDZIRQH-LURJTMIESA-N	847	904	787	1045	976	1306	969	1224	1339	815	905	783	1115	1500	2350	1620	758	1119	2008	898	3084
N-acetylmannosamine	723255	202	110343	85:627.0 86:261.0 87:21356.0 88:1373.0 89:5326.0 90:130.0 91:161.0 95:237.0 96:68.0 97:1088.0 98:343.0 99:1634.0 100:2143.0 101:1471.0 102:1075.0 103:9375.0 104:938.0 105:1028.0 107:87.0 108:134.0 109:278.0 111:454.0 112:509.0 113:954.0 114:629.0 115:703.0 116:3570.0 117:10573.0 118:1265.0 119:647.0 120:158.0 122:136.0 123:291.0 124:123.0 125:136.0 126:277.0 127:331.0 128:962.0 129:16447.0 130:32…	11096158		OVRNDRQMDRJTHS-OZRXBMAMSA-N	2401	2822	1948	2457	2031	2226	1608	1760	1995	2311	7444	2400	17509	8147	6148	3331	9249	13121	14322	6525	10484
N-acetylglutamate	604748	216	62256	85:107814.0 86:18458.0 87:11769.0 88:11138.0 89:14892.0 90:2982.0 91:3720.0 92:524.0 93:740.0 94:486.0 95:6384.0 96:2407.0 97:5303.0 98:35189.0 99:25848.0 100:19887.0 101:23815.0 102:9882.0 103:77075.0 104:9354.0 105:4287.0 106:699.0 107:415.0 108:1738.0 109:1106.0 110:2483.0 111:20118.0 112:15357.0 113:5447.0 114:10062.0 115:11909.0 116:108594.0 117:47576.0 118:12294.0 119:6445.0 120:703.0 121:5…	70914	C00624	RFMMMVDNIPUKGG-YFKPBYRVSA-N	2422	2096	1921	949	2864	3059	3593	2945	1759	2707	1367	612	3730	819	575	236	2508	3526	2512	2123	3077
N-acetyl-D-tryptophan	859454	202	131996	85:65.0 89:75.0 102:128.0 114:55.0 115:89.0 116:48.0 128:81.0 129:110.0 130:309.0 132:74.0 134:52.0 142:25.0 144:20.0 145:56.0 146:147.0 156:64.0 170:69.0 172:45.0 173:36.0 178:28.0 179:23.0 182:25.0 183:52.0 184:79.0 186:128.0 187:27.0 188:15.0 195:18.0 196:17.0 200:110.0 201:27.0 202:3452.0 203:637.0 204:187.0 214:14.0 215:53.0 216:22.0 225:25.0 228:14.0 231:29.0 233:13.0 242:38.0 246:31.0 248:…	439917	C03137	DZTHIGRZJZPRDV-GFCCVEGCSA-N	1057	929	1188	1025	1882	1902	1421	1560	1258	1350	1055	274	911	415	219	127	937	801	634	979	1125
N-acetylaspartic acid	548028	158	4081	85:424.0 86:274.0 87:183.0 88:123.0 93:100.0 94:61.0 95:123.0 98:237.0 99:211.0 100:820.0 101:420.0 102:186.0 103:219.0 104:72.0 107:36.0 109:95.0 110:133.0 111:191.0 112:302.0 113:107.0 114:107.0 115:220.0 116:1962.0 117:4292.0 118:543.0 119:205.0 120:45.0 121:29.0 123:35.0 124:18.0 128:132.0 129:1942.0 130:860.0 131:1103.0 132:1033.0 133:678.0 134:131.0 135:58.0 137:52.0 138:25.0 139:83.0 141:4…	65065	C01042	OTCCIMWXFLJLIA-BYPYZUCNSA-N	3866	5560	5717	2024	6958	11343	12286	3960	10536	7719	3060	6119	61609	11638	2256	1440	33644	34914	50181	13698	3868
myristic acid	634414	285	127	85:1672.0 86:922.0 87:259.0 88:617.0 89:2301.0 90:194.0 91:565.0 93:1089.0 94:262.0 95:2947.0 96:479.0 97:1977.0 98:1752.0 99:1650.0 100:382.0 101:1406.0 104:452.0 105:1305.0 106:321.0 107:394.0 108:204.0 109:725.0 110:354.0 111:699.0 112:710.0 116:3547.0 117:55137.0 118:5160.0 119:1775.0 120:155.0 121:314.0 122:68.0 123:74.0 124:132.0 125:204.0 128:186.0 129:23236.0 130:2963.0 131:10163.0 132:11…	11005	C06424	TUNFSRHWOTWDNC-UHFFFAOYSA-N	16024	13748	18537	15127	12620	18134	13561	12294	20607	11788	13044	13034	13338	5206	7833	9733	43383	23108	19370	18003	45900
myo-inositol	730022	305	1741	85:113.0 86:491.0 87:31.0 88:19.0 89:298.0 90:43.0 95:6.0 99:170.0 100:411.0 101:320.0 102:164.0 103:3399.0 104:366.0 105:2.0 107:22.0 108:49.0 109:262.0 111:243.0 112:149.0 113:176.0 114:90.0 115:187.0 116:296.0 117:1042.0 118:228.0 119:212.0 121:1.0 123:6.0 124:38.0 125:22.0 126:73.0 127:67.0 128:163.0 129:4240.0 130:611.0 131:1566.0 132:262.0 133:3203.0 134:572.0 135:421.0 136:43.0 138:92.0 13…	892	C00137	CDAISMWEOUEBRE-UHFFFAOYSA-N	14314	12793	17693	9952	31778	34377	14709	10233	15165	25983	17657	183596	107849	100996	83153	85986	175530	80376	38908	53382	77551
montanic acid	1087377	117	84087	85:565.0 86:54.0 87:44.0 89:121.0 91:64.0 93:90.0 95:616.0 96:181.0 97:819.0 98:542.0 99:172.0 100:8.0 101:22.0 105:185.0 107:24.0 108:28.0 109:212.0 111:357.0 112:73.0 113:12.0 116:368.0 117:8406.0 118:752.0 119:300.0 121:123.0 123:28.0 125:48.0 129:3840.0 130:481.0 131:970.0 132:4101.0 133:1170.0 134:287.0 135:19.0 137:4.0 143:338.0 145:3044.0 146:313.0 148:1.0 154:30.0 157:2.0 159:182.0 160:35…	10470		UTOPWMOLSKOLTQ-UHFFFAOYSA-N	4011	2896	3228	15693	2347	3322	2399	6620	4583	2132	5679	1548	3112	1314	930	1611	5192	3686	1928	1908	4459
methylmalonic acid	311617	147	8205	85:4457.0 86:12157.0 87:5846.0 88:1456.0 89:2309.0 90:819.0 91:713.0 92:92.0 93:166.0 94:6729.0 95:587.0 97:334.0 98:90.0 99:3563.0 100:10354.0 101:3021.0 102:2605.0 103:4920.0 104:1610.0 105:3023.0 106:635.0 107:526.0 108:115.0 109:86.0 110:184.0 111:131.0 112:43.0 113:16823.0 114:2237.0 115:10903.0 116:13124.0 117:11538.0 118:1872.0 119:2549.0 120:5975.0 121:661.0 122:426.0 123:76.0 124:49.0 12…	487	C02170	ZIYVHBGGAOATLY-UHFFFAOYSA-N	22486	12672	14158	20638	22265	26763	16638	26913	18358	19684	25119	19809	45164	47174	135256	75925	46932	46245	109847	33328	61836
methylmaleic acid	418804	259	18026	85:31.0 86:43.0 87:102.0 89:20.0 95:378.0 97:5030.0 98:1678.0 99:1324.0 100:368.0 101:156.0 102:3.0 103:604.0 107:197.0 108:84.0 109:67.0 111:25.0 112:1290.0 113:275.0 114:181.0 115:225.0 116:191.0 117:994.0 120:3.0 122:2195.0 123:57.0 124:1.0 125:65.0 126:1.0 127:1395.0 130:76.0 131:934.0 132:22.0 133:2679.0 134:1180.0 140:595.0 141:2286.0 142:1066.0 143:47.0 144:236.0 147:31662.0 148:3930.0 149…	643798	C02226	HNEGQIOMVPPMNR-IHWYPQMZSA-N	200	164	313	132	246	146	162	171	225	291	292	484	882	542	286	148	864	876	1174	469	1107
methionine sulfoxide	637588	128	1678	85:111.0 86:364.0 88:603.0 89:480.0 90:1509.0 91:197.0 92:84.0 93:154.0 95:15.0 97:671.0 98:290.0 99:172.0 100:3967.0 101:724.0 102:1925.0 103:992.0 104:302.0 105:398.0 108:181.0 110:1218.0 111:125.0 112:950.0 113:82.0 114:1237.0 115:308.0 116:243.0 117:622.0 118:349.0 119:370.0 120:31.0 126:441.0 127:60.0 128:36136.0 129:5558.0 130:2232.0 131:472.0 132:667.0 133:2030.0 134:1330.0 136:77.0 138:1.…	158980	C02989	QEFRNWWLZKMPFJ-YGVKFDHGSA-N	19154	20104	17829	15295	33789	27163	18405	17220	15166	36473	16350	12409	34374	35445	30513	17276	34147	53276	53832	38406	75759
methionine	484514	176	46165	85:18473.0 86:889.0 90:27.0 91:18.0 97:377.0 98:517.0 99:5164.0 100:659.0 111:1136.0 113:2776.0 125:136.0 126:641.0 127:1801.0 128:5306.0 129:570.0 130:419.0 141:647.0 144:42.0 153:79.0 155:848.0 160:116.0 164:5.0 169:237.0 176:4562.0 177:604.0 178:405.0 179:18.0 180:18.0 183:15.0 185:29.0 188:141.0 197:49.0 202:261.0 203:98.0 204:9.0 205:22.0 212:15.0 218:143.0 219:294.0 220:80.0 234:8.0 242:4.0…	6137	C00073	FFEARJCKVFRZRR-BYPYZUCNSA-N	6712	3185	1773	3830	4669	3182	1809	3173	2612	6745	2451	21069	65763	90172	214124	140982	17690	71614	153039	16154	26969
methanolphosphate	289520	241	5393	91:189.0 98:118.0 99:213.0 109:13.0 110:42.0 115:116.0 117:125.0 118:94.0 119:81.0 121:107.0 122:6.0 123:105.0 130:13.0 133:646.0 134:53.0 135:408.0 136:125.0 137:176.0 143:34.0 144:4.0 151:78.0 158:18.0 160:2.0 163:856.0 164:67.0 165:58.0 167:92.0 168:16.0 181:147.0 184:128.0 195:233.0 198:4.0 210:1.0 211:438.0 212:72.0 213:19.0 225:3.0 228:46.0 239:1.0 241:2338.0 242:433.0 243:249.0 244:9.0 256…	13130		CAAULPUQFIIOTL-UHFFFAOYSA-N	333	263	232	285	1297	1603	348	594	350	189	197	760	590	449	420	396	771	605	532	468	693
melibiose	988497	361	4730	87:30.0 88:14.0 89:775.0 90:43.0 96:163.0 99:91.0 100:296.0 101:841.0 102:257.0 103:3880.0 104:223.0 105:205.0 109:146.0 113:136.0 114:48.0 116:215.0 117:1162.0 118:29.0 125:3.0 129:2842.0 130:613.0 131:483.0 133:1258.0 134:133.0 135:18.0 137:14.0 138:29.0 139:3.0 140:57.0 141:70.0 142:53.0 143:226.0 145:162.0 147:3683.0 148:373.0 149:291.0 150:67.0 153:61.0 154:4.0 155:526.0 156:117.0 157:540.0 …	440658	C05402	DLRVVLDZNNYCBX-ABXHMFFYSA-N	6374	6996	7789	8650	7473	7859	1825	1463	3788	3720	12192	155	509	588	87	635	474	1078	493	3361	3989
mannose	645856	205	70	85:142.0 89:1499.0 90:197.0 97:127.0 100:159.0 101:419.0 103:3780.0 104:287.0 105:648.0 112:23.0 113:305.0 114:520.0 115:388.0 116:86.0 117:2228.0 118:207.0 119:568.0 124:18.0 125:22.0 129:3108.0 131:511.0 133:1928.0 134:567.0 135:210.0 141:65.0 143:275.0 144:234.0 147:7354.0 150:205.0 152:14.0 157:1447.0 158:309.0 159:104.0 160:3213.0 161:172.0 162:117.0 163:130.0 164:22.0 167:7.0 169:89.0 170:1…	18950	C00159	WQZGKKKJIJFFOK-QTVWNMPRSA-N	3069	3202	2992	3700	2222	2727	2672	3390	2095	1478	33637	11414	76218	31297	1218	12440	18827	4105	2394	4408	8270
mannonic acid	689527	333	84667	85:362.0 87:509.0 88:148.0 89:1741.0 90:24.0 95:54.0 97:303.0 99:268.0 100:2.0 101:1388.0 102:1982.0 103:9955.0 104:1044.0 105:492.0 107:4.0 109:11.0 110:32.0 111:166.0 113:287.0 114:15.0 115:403.0 116:499.0 117:7048.0 118:652.0 119:665.0 126:13.0 127:153.0 128:31.0 129:5830.0 130:1573.0 131:2999.0 132:332.0 133:5505.0 134:683.0 135:410.0 138:6.0 139:2.0 141:167.0 142:35.0 143:3605.0 144:325.0 14…	3246006	C00514	RGHNJXZEOKUKBD-MBMOQRBOSA-N	251	242	219	1300	335	2075	298	1618	446	256	1237	208	871	136	69	245	586	309	84	929	352
mannitol	663215	319	17883	85:280.0 86:2716.0 87:721.0 88:266.0 89:1849.0 91:31.0 95:7.0 97:242.0 98:55.0 99:127.0 100:1461.0 101:1171.0 102:291.0 103:12462.0 104:1201.0 105:191.0 107:139.0 110:19.0 111:65.0 113:144.0 117:8049.0 118:875.0 119:270.0 126:61.0 129:5251.0 130:900.0 131:1576.0 132:222.0 133:2932.0 134:10.0 135:38.0 139:22.0 141:117.0 143:628.0 144:294.0 145:408.0 147:17101.0 148:2774.0 149:1503.0 150:187.0 151:…	6251	C00392	FBPFZTCFMRRESA-KVTDHHQDSA-N	2420	2112	1715	1648	1634	7701	1657	2606	3048	3112	1798	1702	2454	3620	9322	7455	8082	2781	5469	3796	5343
mandelic acid	459836	179	210260	87:252.0 89:1200.0 90:1021.0 91:535.0 96:88.0 104:317.0 105:1603.0 106:393.0 107:147.0 109:51.0 113:90.0 118:225.0 119:554.0 121:207.0 131:773.0 135:391.0 136:66.0 137:90.0 145:88.0 146:38.0 147:5683.0 148:1228.0 149:1599.0 150:172.0 161:80.0 163:1119.0 164:325.0 165:293.0 179:14591.0 180:2208.0 181:610.0 182:29.0 201:40.0 202:28.0 209:44.0 237:32.0 253:983.0 254:203.0 255:69.0 281:42.0 405:16.0 …	1292		IWYDHOAUDWTVEP-UHFFFAOYSA-N	3947	2530	2205	3161	2940	1874	3321	3115	2592	2595	2693	453	413	322	240	310	748	674	392	1505	2041
maltotriose	1176044	361	84521	85:2289.0 86:1107.0 87:1856.0 88:1048.0 89:11031.0 90:1060.0 91:652.0 92:201.0 93:121.0 94:240.0 95:525.0 96:664.0 97:2907.0 98:443.0 99:1934.0 100:3182.0 101:6896.0 102:3193.0 103:45196.0 104:4117.0 105:5028.0 106:356.0 107:488.0 108:225.0 109:2412.0 110:402.0 111:1693.0 112:454.0 113:1828.0 114:1470.0 115:2305.0 116:3828.0 117:26968.0 118:2734.0 119:2261.0 120:199.0 121:186.0 122:101.0 123:327.…	439586	C01835	FYGDTMLNYKFZSV-DZOUCCHMSA-N	1789	1975	2521	2050	1269	2717	1561	1681	2149	2017	1634	196	462	171	96	387	1675	1311	937	647	1353
maltose	946601	361	1979	85:18.0 86:40.0 87:38.0 89:640.0 90:50.0 94:3.0 95:51.0 96:226.0 97:52.0 98:60.0 99:10.0 100:262.0 101:31.0 102:157.0 103:2571.0 104:171.0 105:231.0 108:7.0 109:86.0 111:17.0 112:13.0 113:130.0 114:62.0 116:82.0 117:1560.0 118:98.0 119:98.0 125:5.0 127:10.0 128:39.0 129:1849.0 130:331.0 131:223.0 132:24.0 133:813.0 134:81.0 140:25.0 141:77.0 142:107.0 143:428.0 145:58.0 147:3256.0 148:427.0 149:3…	439186	C00208	GUBGYTABKSRVRQ-PICCSMPSSA-N	186895	223935	205379	162134	187767	211579	185101	143573	193845	180140	188978	3344	35927	16741	1648	5014	103387	63220	52650	93210	115549
maltitol	976828	361	21702	85:3520.0 86:1058.0 87:4048.0 88:2717.0 89:13864.0 90:1254.0 91:1100.0 92:224.0 93:536.0 94:531.0 95:1398.0 96:393.0 97:5331.0 98:793.0 99:3677.0 100:559.0 101:13808.0 102:2729.0 103:123175.0 104:12108.0 105:5982.0 106:394.0 107:504.0 108:158.0 109:3358.0 110:352.0 111:3577.0 112:570.0 113:4772.0 114:1142.0 115:4247.0 116:5894.0 117:73813.0 118:7390.0 119:5408.0 120:474.0 121:357.0 122:75.0 123:2…	493591	D04845	VQHSOMBJVWLPSR-WUJBLJFYSA-N	1528	1373	2126	1467	1411	1925	1554	2261	1371	1603	4183	311	4925	710	138	504	11007	7541	8500	2174	3515
malonic acid	305372	233	16918	85:1026.0 86:1326.0 87:4220.0 88:2045.0 89:1145.0 90:185.0 91:256.0 93:120.0 94:177.0 95:78.0 96:135.0 97:304.0 98:370.0 99:12693.0 100:1810.0 101:5145.0 102:1329.0 103:2418.0 104:448.0 105:1540.0 107:59.0 108:167.0 109:3011.0 110:122.0 111:448.0 113:89.0 114:57.0 115:3728.0 116:2072.0 117:4257.0 118:696.0 119:863.0 120:61.0 122:131.0 124:104.0 126:90.0 127:206.0 130:370.0 131:7673.0 132:1197.0 1…	867	C00383	OFOBLEOULBTSOW-UHFFFAOYSA-N	8090	7265	12970	9435	37174	29691	29831	44325	26131	20738	10872	373	739	633	417	27	1822	1741	825	15353	17850
malic acid	463180	233	1391	85:66.0 87:316.0 88:106.0 89:148.0 90:42.0 95:37.0 99:129.0 101:4462.0 102:488.0 103:641.0 104:93.0 105:294.0 115:533.0 116:432.0 117:2305.0 118:259.0 119:501.0 120:70.0 121:62.0 124:21.0 129:385.0 131:1945.0 132:129.0 133:6850.0 134:1075.0 135:667.0 136:51.0 137:33.0 139:20.0 142:41.0 143:745.0 144:107.0 145:145.0 147:21089.0 148:2969.0 149:2528.0 150:99.0 151:286.0 153:24.0 158:12.0 159:29.0 16…	525	C00711	BJEPYKJPYRNKOW-UHFFFAOYSA-N	10199	8690	8077	7886	13762	15988	4909	5695	7145	1938	3675	71097	134761	143276	85670	66885	102483	96794	69855	49326	75038
maleimide	245118	154	1743	85:294.0 86:375.0 87:61.0 88:60.0 92:7.0 93:188.0 94:171.0 96:191.0 97:130.0 99:129.0 100:1406.0 101:44.0 102:144.0 103:750.0 105:72.0 107:179.0 110:1243.0 111:89.0 114:287.0 115:459.0 116:31.0 117:256.0 126:37.0 127:659.0 128:781.0 130:926.0 131:244.0 133:167.0 134:886.0 135:5.0 141:1.0 144:9.0 146:57.0 147:1899.0 149:79.0 150:32.0 154:6151.0 155:630.0 156:263.0 157:17.0 160:56.0 167:18.0 168:5.…	10935	C07272	PEEHTFAAVSWFBL-UHFFFAOYSA-N	5965	6893	8577	5668	6441	8716	8742	8120	9712	7649	5541	2088	4485	2977	2761	2633	11254	7849	9249	6590	11401
lyxose	541086	217	85112	85:155.0 87:455.0 88:330.0 89:5647.0 90:390.0 94:48.0 96:79.0 99:377.0 100:2717.0 101:1492.0 102:600.0 103:35832.0 104:3052.0 105:1929.0 106:120.0 107:53.0 109:17.0 110:80.0 111:85.0 112:138.0 113:332.0 114:254.0 115:274.0 116:415.0 117:4160.0 118:270.0 119:534.0 121:96.0 126:187.0 127:203.0 128:129.0 129:3451.0 130:540.0 131:1760.0 133:4326.0 134:544.0 135:414.0 138:29.0 139:23.0 142:121.0 143:6…	439240	C00476	SRBFZHDQGSBBOR-AGQMPKSLSA-N	14023	17363	14340	16570	3559	17685	16043	15038	1733	5268	2703	1249	5532	1801	516	694	16753	10340	7502	8544	10866
lyxitol	573587	217	233	85:649.0 86:59.0 87:142.0 88:75.0 89:607.0 95:25.0 97:25.0 99:247.0 100:57.0 101:550.0 102:92.0 103:6136.0 104:480.0 105:198.0 106:44.0 111:98.0 112:73.0 113:193.0 114:48.0 115:140.0 116:225.0 117:3144.0 118:289.0 119:258.0 120:15.0 127:102.0 129:2235.0 130:260.0 131:777.0 133:1341.0 134:87.0 135:42.0 141:89.0 143:195.0 144:16.0 145:61.0 147:6082.0 148:964.0 149:538.0 150:39.0 151:43.0 157:231.0 …	439255	C00532	HEBKCHPVOIAQTA-IMJSIDKUSA-N	3976	2847	4834	3770	5721	5455	4870	5283	3668	4713	15727	3272	3727	2075	1158	6071	11310	5700	2529	4514	6557
lysine	663483	317	12	85:2755.0 86:29130.0 87:3786.0 88:12077.0 89:1291.0 90:709.0 92:136.0 93:103.0 94:668.0 95:313.0 96:506.0 97:609.0 98:2819.0 99:1955.0 100:31497.0 101:4429.0 102:7671.0 103:3645.0 104:565.0 105:379.0 106:83.0 107:97.0 108:128.0 109:134.0 110:753.0 111:416.0 112:6522.0 113:2018.0 114:7116.0 115:10574.0 116:3465.0 117:4929.0 118:1028.0 119:900.0 120:191.0 121:127.0 123:145.0 124:606.0 125:212.0 126…	5962	C00047	KDXKERNSBIXSRK-YFKPBYRVSA-N	64263	76754	83802	38351	163850	115025	78631	46452	67496	181592	48678	87171	149917	182284	442190	463545	150552	200726	296785	160490	244369
linoleic acid	799745	337	417661	85:1445.0 86:111.0 88:528.0 89:1527.0 91:6664.0 92:2058.0 93:12028.0 94:11058.0 95:25369.0 96:16690.0 97:6951.0 98:3267.0 99:721.0 101:1428.0 102:617.0 104:660.0 105:3794.0 106:2023.0 107:7109.0 108:6991.0 109:11917.0 110:7688.0 111:3075.0 113:52.0 114:182.0 115:360.0 117:20869.0 118:2225.0 119:2965.0 120:943.0 121:9302.0 122:3800.0 123:5164.0 124:2877.0 125:1880.0 128:267.0 129:19324.0 130:2749.…	5280450	C01595	OYHQOLUKZRVURQ-HZJYTTRNSA-N	656	679	647	567	495	779	564	535	663	566	421	107	165	133	46	159	615	261	201	437	447
lignoceric acid	976497	132	382090	85:3890.0 86:539.0 87:701.0 88:224.0 89:1379.0 93:3297.0 95:2757.0 96:730.0 97:3072.0 98:2517.0 99:1373.0 101:552.0 103:1004.0 104:390.0 105:528.0 108:116.0 109:813.0 110:379.0 111:1979.0 113:193.0 114:119.0 117:41496.0 118:3626.0 119:2647.0 120:407.0 121:1068.0 123:491.0 127:363.0 129:20934.0 130:2876.0 131:5016.0 132:16769.0 133:4095.0 135:925.0 140:107.0 143:2123.0 145:11048.0 146:2259.0 147:4…	11197	C08320	QZZGJDVWLFXDLK-UHFFFAOYSA-N	3260	1434	1527	11478	1236	2388	1447	5510	8125	970	3901	875	1494	603	648	797	2481	2075	1904	1371	4985
levoglucosan	569637	204	3169	85:775.0 87:165.0 88:163.0 89:177.0 90:42.0 91:21.0 92:2.0 95:13.0 97:132.0 98:53.0 99:731.0 100:180.0 101:2830.0 102:212.0 103:5456.0 104:270.0 105:366.0 109:317.0 111:424.0 112:33.0 113:818.0 114:131.0 115:724.0 116:1575.0 117:3643.0 118:337.0 119:568.0 120:38.0 125:69.0 126:44.0 127:263.0 129:5991.0 130:703.0 131:1830.0 132:221.0 133:3867.0 134:297.0 135:293.0 136:48.0 139:2.0 140:20.0 141:67.…	2724705	C22350	TWNIBLMWSKIRAT-VFUOTHLCSA-N	6119	4635	4154	9019	4038	6926	4476	8033	4484	4592	6634	1333	2890	1187	1227	1151	5458	5245	4057	3215	2959
leucine	345845	158	1794	86:1186.0 91:1133.0 94:62.0 97:1860.0 98:2022.0 99:683.0 100:12586.0 101:4444.0 102:32478.0 104:6759.0 105:3088.0 107:2866.0 108:496.0 109:4719.0 111:327.0 113:1591.0 114:423.0 115:2890.0 116:9750.0 117:645.0 119:20827.0 120:3522.0 121:13548.0 122:1551.0 123:10368.0 124:1092.0 128:3884.0 129:571.0 130:3830.0 132:523.0 133:190410.0 134:12073.0 135:57164.0 136:2921.0 137:40880.0 138:3944.0 139:5217…	6106	C00123	ROHFNLRQFUQHCH-YFKPBYRVSA-N	146103	153083	126880	146953	292098	280660	164343	187280	146138	315288	172448	215750	761754	924805	1723268	1683777	667411	1082262	1092888	566772	886904
lauric acid	548241	257	376628	87:1217.0 88:1520.0 90:483.0 95:5033.0 96:1257.0 97:2691.0 98:2109.0 101:2208.0 105:2906.0 107:1097.0 111:1730.0 112:1094.0 114:368.0 115:461.0 116:6131.0 117:62681.0 118:10226.0 119:1492.0 125:721.0 126:908.0 127:505.0 129:34769.0 131:11197.0 132:19932.0 133:650.0 134:1673.0 135:502.0 136:204.0 143:2197.0 145:9369.0 146:1108.0 147:1722.0 154:113.0 155:267.0 157:934.0 158:309.0 159:315.0 185:882.…	3893	C02679	POULHZVOKOAJMA-UHFFFAOYSA-N	360	3517	5264	3483	2342	4117	164	2570	4243	1885	2138	3272	2601	654	1479	1174	6889	4024	1657	3025	5707
lactose	935458	191	385022	85:2135.0 87:1088.0 88:549.0 89:2857.0 93:337.0 94:477.0 95:477.0 97:1174.0 98:178.0 99:1393.0 101:6309.0 102:1324.0 103:35754.0 104:4036.0 105:1688.0 108:217.0 109:1718.0 111:1870.0 113:1960.0 114:837.0 115:2658.0 116:5603.0 117:13901.0 118:1918.0 119:1449.0 121:201.0 123:158.0 124:137.0 125:377.0 126:212.0 127:1520.0 128:1517.0 129:28891.0 130:4431.0 131:7806.0 132:1476.0 133:8166.0 134:1242.0 …	84571		GUBGYTABKSRVRQ-XLOQQCSPSA-N	5275	6025	8947	9560	6010	9419	5794	9391	11316	11198	16098	1453	4149	1308	798	1400	12661	6244	10781	4956	7362
lactobionic acid	952835	260	17695	85:403.0 86:42.0 87:796.0 88:145.0 89:2121.0 90:215.0 92:28.0 95:104.0 96:443.0 97:83.0 99:753.0 101:813.0 103:9087.0 104:825.0 105:429.0 106:10.0 109:476.0 110:27.0 111:586.0 112:19.0 113:338.0 114:97.0 115:114.0 116:819.0 117:1301.0 118:179.0 119:545.0 120:86.0 121:124.0 122:60.0 123:61.0 126:92.0 127:373.0 128:19.0 129:8710.0 130:1214.0 131:1937.0 132:138.0 133:13138.0 134:1433.0 135:763.0 136…	7314	C04247	JYTUSYBCFIZPBE-AMTLMPIISA-N	4334	4416	2195	2935	3555	2064	1845	1934	3415	2118	163710	1116	2700	1244	1004	3020	4141	14103	2392	14274	2779
kynurenine	761817	192	118018	85:466.0 86:271.0 87:360.0 88:93.0 89:820.0 90:308.0 91:281.0 92:257.0 93:129.0 94:60.0 96:182.0 97:24.0 98:50.0 99:195.0 100:148.0 102:187.0 103:1163.0 104:109.0 105:102.0 106:62.0 109:29.0 110:97.0 111:74.0 114:192.0 115:150.0 116:159.0 117:625.0 118:507.0 119:239.0 120:718.0 121:169.0 123:28.0 124:39.0 129:586.0 130:664.0 131:556.0 132:298.0 133:675.0 134:486.0 135:184.0 136:92.0 138:19.0 139:…	25245862	C01718	YGPSJZOEDVAXAB-UHFFFAOYSA-N	299	201	237	435	328	387	255	310	179	393	313	2073	545	958	1398	2304	1529	903	516	835	839
ketoisoleucine	302228	89	5691	85:978.0 86:597.0 88:128.0 89:4661.0 90:393.0 91:566.0 93:114.0 95:1.0 96:19.0 97:472.0 98:312.0 99:254.0 100:420.0 101:59.0 105:29.0 107:130.0 108:16.0 110:923.0 111:112.0 112:177.0 113:1093.0 114:791.0 115:569.0 116:189.0 117:229.0 118:57.0 119:154.0 125:3.0 126:122.0 127:35.0 128:231.0 129:566.0 130:499.0 131:118.0 132:21.0 133:191.0 134:229.0 140:270.0 141:113.0 142:85.0 144:77.0 146:342.0 14…	47	C03465	JVQYSWDUAOAHFM-UHFFFAOYSA-N	1209	2070	2593	822	6133	6810	15412	7256	6611	1713	2935	663	2689	1254	2200	460	1905	2828	4333	1163	3127
itaconic acid	386511	147	101725	92:53.0 94:44.0 95:223.0 96:124.0 97:3511.0 98:1385.0 101:481.0 103:529.0 104:70.0 105:199.0 111:73.0 112:51.0 113:132.0 115:136.0 116:86.0 118:39.0 119:269.0 120:15.0 122:569.0 123:35.0 125:60.0 126:53.0 127:28.0 131:790.0 132:78.0 133:1425.0 135:116.0 140:253.0 141:906.0 142:427.0 143:125.0 144:23.0 145:19.0 146:82.0 147:38445.0 148:6215.0 149:3614.0 151:19.0 155:64.0 156:81.0 157:185.0 159:50.…	811	C00490	LVHBHZANLOWSRM-UHFFFAOYSA-N	22613	24089	23798	28000	24530	29723	25790	21276	21373	23024	17562	5692	26944	25203	25694	5603	75614	37431	36663	32669	44303
isothreonic acid	489385	292	1679	85:304.0 86:391.0 88:631.0 89:4158.0 90:414.0 91:179.0 92:233.0 93:215.0 94:45.0 96:145.0 97:116.0 98:15.0 99:816.0 100:110.0 101:2762.0 102:21122.0 103:20966.0 104:2634.0 105:1408.0 106:64.0 107:560.0 108:290.0 109:71.0 110:395.0 111:105.0 113:1032.0 114:253.0 115:1508.0 116:877.0 117:33848.0 118:3267.0 119:2907.0 120:140.0 121:96.0 122:8.0 124:18.0 125:13.0 127:531.0 128:50.0 129:6995.0 130:178…	151152	C00639	JPIJQSOTBSSVTP-GBXIJSLDSA-N	7680	5118	9833	9754	11133	12192	9155	9969	9633	9210	10664	2288	1907	910	360	1364	9710	5378	706	5543	5410
isoribose	558730	217	3252	86:74.0 88:53.0 89:761.0 90:49.0 91:78.0 100:426.0 101:99.0 102:35.0 103:5979.0 104:531.0 105:61.0 107:214.0 110:94.0 112:54.0 114:269.0 117:635.0 120:4.0 128:67.0 129:439.0 131:214.0 133:253.0 140:14.0 142:67.0 143:208.0 144:147.0 145:66.0 146:137.0 147:1373.0 148:298.0 152:1.0 156:3.0 157:93.0 166:2.0 167:13.0 170:66.0 174:316.0 175:65.0 182:39.0 184:244.0 185:68.0 186:10.0 189:281.0 190:66.0 1…	10975657		SRBFZHDQGSBBOR-SOOFDHNKSA-N	6526	7916	9720	8286	6608	8548	12007	6091	7246	6257	8223	308	5161	671	288	574	12640	5795	6936	2655	4180
isopentadecanoic acid	663518	117	127681	88:64.0 89:228.0 90:112.0 93:421.0 94:37.0 95:953.0 97:1254.0 98:617.0 103:1227.0 104:260.0 105:933.0 106:108.0 107:336.0 109:322.0 110:82.0 111:698.0 112:162.0 115:294.0 116:1395.0 117:19993.0 118:1820.0 119:895.0 120:86.0 124:16.0 125:222.0 126:32.0 129:10417.0 130:1111.0 131:2939.0 132:4123.0 133:1561.0 134:214.0 135:308.0 137:11.0 139:49.0 143:980.0 145:2590.0 146:288.0 147:2838.0 153:44.0 15…	151014		ZOCYQVNGROEVLU-UHFFFAOYSA-N	8688	5502	6924	5984	6695	10941	4665	4916	6134	6841	3838	4593	5266	6426	18599	14253	11107	7367	11170	8656	22923
isomaltotriose	1197109	361	62281	85:810.0 86:312.0 87:786.0 88:317.0 89:4725.0 90:523.0 94:134.0 95:396.0 97:2547.0 99:935.0 100:2506.0 101:3120.0 102:943.0 103:38527.0 104:2801.0 105:2902.0 106:455.0 109:1912.0 110:143.0 111:661.0 112:147.0 113:1279.0 114:535.0 115:1168.0 116:1515.0 117:16044.0 118:1730.0 119:1453.0 120:136.0 121:115.0 123:189.0 125:228.0 126:30.0 127:1027.0 128:650.0 129:21488.0 130:3094.0 131:5010.0 132:755.0…	439668		FBJQEBRMDXPWNX-FYHZSNTMSA-N	514	479	417	514	436	451	390	436	442	373	437	186	2143	345	114	117	2292	3301	2431	889	1562
isomaltose	983199	361	127715	87:1211.0 88:604.0 89:4249.0 90:267.0 91:161.0 92:118.0 93:181.0 94:152.0 95:320.0 96:360.0 97:526.0 98:240.0 100:1628.0 101:6670.0 102:1545.0 103:10592.0 104:885.0 105:2387.0 107:114.0 108:114.0 109:551.0 110:107.0 111:1453.0 112:323.0 113:908.0 115:449.0 116:1006.0 117:8267.0 118:577.0 119:1599.0 124:48.0 125:234.0 126:350.0 127:713.0 128:652.0 129:7394.0 130:2008.0 131:1916.0 132:620.0 133:609…	439193	C00252	DLRVVLDZNNYCBX-RTPHMHGBSA-N	1409	1108	1569	1774	1813	2038	1084	1333	2099	1326	2772	145	249	137	92	1603	862	545	261	923	1254
isoleucine minor	295269	86	66254	85:29700.0 86:1679594.0 87:1033918.0 88:242006.0 89:32530.0 90:4609.0 91:25638.0 92:13288.0 93:1456.0 94:2719.0 95:2541.0 96:35629.0 97:10944.0 99:18277.0 100:18364.0 101:10494.0 102:46817.0 103:665017.0 104:227754.0 105:52459.0 106:10467.0 110:6937.0 111:2076.0 112:2915.0 113:6827.0 114:8081.0 115:7642.0 116:5697.0 117:20375.0 118:14990.0 119:10663.0 120:5135.0 121:1306.0 122:469.0 124:3636.0 12…	6306	C00407	AGPKZVBTJJNPAG-WHFBIAKZSA-N	93864	67927	56884	76762	179411	148943	59611	109723	91992	193864	99397	122641	386569	450214	1305735	834986	386083	603610	999184	357904	569972
isoferulic acid	664073	338	382951	88:22626.0 89:41805.0 90:14054.0 91:15552.0 92:4687.0 93:3979.0 102:7586.0 103:23518.0 104:5725.0 107:3265.0 109:2533.0 115:34757.0 116:2503.0 117:46399.0 118:4236.0 119:15889.0 120:2689.0 121:5116.0 122:243.0 123:705.0 125:1941.0 135:22734.0 136:2079.0 137:6557.0 139:10951.0 145:38718.0 146:11163.0 150:1462.0 151:1974.0 154:19790.0 159:4730.0 161:5925.0 163:5807.0 164:1726.0 165:2369.0 166:3761.…	736186	C10470	QURCVMIEKCOAJU-HWKANZROSA-N	806	966	681	780	579	742	788	627	536	350	592	81	262	121	68	146	424	285	273	475	618
isocitric acid	617338	245	32122	85:2447.0 86:626.0 87:1258.0 88:847.0 89:1234.0 90:260.0 91:1069.0 92:228.0 93:230.0 94:47.0 95:3308.0 97:857.0 98:490.0 99:1992.0 100:157.0 101:1347.0 102:1246.0 103:1778.0 104:706.0 105:2996.0 106:205.0 107:136.0 108:170.0 109:137.0 110:130.0 111:512.0 112:175.0 113:5118.0 114:643.0 115:1659.0 116:2844.0 117:4523.0 118:958.0 119:1389.0 120:194.0 121:151.0 122:61.0 123:48.0 124:33.0 125:32.0 126…	5318532	C00451	ODBLHEXUDAPZAU-ZAFYKAAXSA-N	1179	1670	1391	987	1434	1385	1264	1139	1236	1258	1071	1208	408	238	296	348	1276	434	389	911	859
inositol-4-monophosphate	845976	315	4759	100:40.0 104:35.0 107:57.0 113:34.0 117:5.0 128:7.0 129:318.0 133:192.0 137:66.0 142:185.0 143:288.0 144:3.0 147:3716.0 148:705.0 150:3.0 151:84.0 153:82.0 155:66.0 156:40.0 158:31.0 159:5.0 163:11.0 164:91.0 166:55.0 167:35.0 168:65.0 169:49.0 173:33.0 177:50.0 178:26.0 180:12.0 181:79.0 182:9.0 183:29.0 189:11.0 190:133.0 191:543.0 192:52.0 194:70.0 195:10.0 196:25.0 201:25.0 207:133.0 209:68.0…	440043	C03546	INAPMGSXUVUWAF-GFWFORPUSA-N	237	232	216	203	217	432	247	179	269	188	207	995	671	818	748	345	634	319	118	339	666
inosine	897184	230	1728	85:163.0 86:64.0 97:4.0 99:41.0 101:305.0 103:1289.0 106:14.0 111:59.0 113:48.0 115:238.0 116:92.0 117:269.0 129:3413.0 130:316.0 131:520.0 134:189.0 142:6.0 143:110.0 144:7.0 145:89.0 147:473.0 153:24.0 157:39.0 163:23.0 166:12.0 169:201.0 171:4.0 174:37.0 189:2.0 193:773.0 194:49.0 195:1.0 201:420.0 202:29.0 203:3.0 204:4.0 207:213.0 209:266.0 215:14.0 216:5.0 217:1674.0 218:322.0 219:156.0 230…	6021	C00294	UGQMRVRMYYASKQ-KQYNXXCUSA-N	2693	451	891	775	422	302	362	597	477	1202	2047	344	283	125	67	3142	548	197	336	839	1044
indole-3-acetate	684929	202	69	85:142.0 87:38.0 89:42.0 91:40.0 100:21.0 101:105.0 102:208.0 105:43.0 115:43.0 116:34.0 119:53.0 121:26.0 128:130.0 129:377.0 130:199.0 131:197.0 133:47.0 145:101.0 148:147.0 157:44.0 160:50.0 161:30.0 167:14.0 169:17.0 170:37.0 172:34.0 174:29.0 184:57.0 186:179.0 187:57.0 200:136.0 201:41.0 202:3519.0 203:606.0 204:162.0 217:45.0 226:14.0 228:28.0 276:55.0 319:239.0 320:67.0 321:16.0 330:17.0 …	802	C00954	SEOVTRFCIGRIMH-UHFFFAOYSA-N	6313	4130	10530	11456	9809	3819	9300	11211	11922	9727	2014	766	817	694	165	381	4037	2130	1565	4498	6214
hypoxanthine	619128	265	1663	85:17650.0 86:12163.0 87:3151.0 88:967.0 89:1497.0 90:1362.0 91:1011.0 92:2327.0 93:2705.0 94:2109.0 95:8249.0 96:4731.0 97:4274.0 98:10523.0 99:10631.0 100:18705.0 101:4328.0 102:2856.0 103:1825.0 104:825.0 105:732.0 106:877.0 107:1246.0 108:1010.0 109:1929.0 110:7804.0 111:16720.0 112:8157.0 113:3184.0 114:2386.0 115:2768.0 116:1782.0 117:3672.0 118:1096.0 119:3047.0 120:887.0 121:1152.0 122:16…	790	C00262	FDGQSTZJBFJUBT-UHFFFAOYSA-N	1116	556	619	627	1120	1193	966	1628	1156	955	883	470	512	290	162	9893	1211	624	766	1401	1826
hypotaurine	525092	188	31223	86:1014.0 87:116.0 88:90.0 89:68.0 90:17.0 91:63.0 92:40.0 94:26.0 98:37.0 99:240.0 100:6173.0 101:708.0 102:301.0 103:213.0 104:146.0 105:183.0 106:48.0 110:49.0 113:142.0 114:1274.0 117:377.0 118:68.0 119:29.0 120:26.0 121:58.0 122:28.0 123:14.0 126:44.0 127:49.0 128:31.0 129:49.0 130:843.0 131:338.0 133:665.0 134:59.0 135:121.0 136:23.0 137:78.0 140:230.0 141:34.0 142:206.0 144:249.0 145:134.0…	107812	C00519	VVIUBCNYACGLLV-UHFFFAOYSA-N	6783	2953	2470	4906	1439	3867	3017	9800	3538	2527	6285	12803	18681	9311	10308	8716	15272	10029	22400	3188	10802
homoserine	443878	218	2849	101:66.0 102:400.0 103:4169.0 104:311.0 105:88.0 108:5.0 113:20.0 114:56.0 115:64.0 116:6.0 117:924.0 118:50.0 125:1.0 128:3071.0 129:503.0 130:734.0 131:345.0 132:149.0 133:513.0 134:269.0 135:55.0 139:3.0 140:11.0 141:19.0 145:11.0 146:159.0 147:1347.0 148:40.0 149:294.0 157:459.0 158:17.0 159:17.0 172:20.0 177:38.0 180:8.0 184:17.0 185:46.0 191:9.0 199:4.0 200:1.0 202:287.0 204:73.0 208:3.0 21…	12647	C00263	UKAUYVFTDYCKQA-VKHMYHEASA-N	1694	604	559	1983	704	1151	589	1437	919	579	1728	421	602	364	340	332	922	525	818	677	861
homocystine	874865	128	2786	85:58.0 87:20.0 88:504.0 89:93.0 91:89.0 94:14.0 100:924.0 101:447.0 102:115.0 103:1568.0 104:115.0 107:34.0 108:14.0 110:41.0 112:98.0 113:23.0 114:484.0 115:132.0 116:34.0 117:946.0 118:171.0 119:35.0 126:15.0 128:10523.0 129:2584.0 130:634.0 131:361.0 132:23.0 133:451.0 134:29.0 142:4.0 143:6.0 144:24.0 145:41.0 146:130.0 147:2201.0 148:453.0 149:191.0 153:17.0 158:137.0 159:48.0 160:3354.0 16…	10010	C01817	ZTVZLYBCZNMWCF-UHFFFAOYSA-N	1011	938	514	797	297	488	412	936	961	564	389	435	832	490	765	363	474	1224	1769	679	1305
homocysteine	552122	128	227158	119:5202.0 120:585.0 121:288.0 128:20567.0 129:2457.0 162:153.0 219:1801.0 234:11164.0 235:2280.0 236:1317.0 237:225.0 246:167.0 248:52.0 261:435.0 268:21.0 269:49.0 273:54.0 308:436.0 309:215.0 310:38.0 311:64.0 324:55.0 343:56.0 351:473.0 352:120.0 353:10.0 420:27.0 455:12.0 470:20.0 473:12.0 478:8.0 491:27.0 495:19.0 497:12.0	6971015	C00155	FFFHZYDWPBMWHY-VKHMYHEASA-N	1931	897	862	2137	1617	2632	986	2696	1743	1215	1935	763	2868	1099	3390	1129	3503	2713	2729	2384	1620
guanosine	954962	324	1966	85:1543.0 86:695.0 87:960.0 88:305.0 89:2775.0 90:249.0 91:343.0 93:203.0 94:284.0 95:499.0 96:239.0 97:2078.0 98:737.0 99:4070.0 100:2326.0 101:4073.0 102:1037.0 103:34450.0 104:3406.0 105:1568.0 106:62.0 107:214.0 109:142.0 110:455.0 111:1465.0 112:454.0 113:1897.0 114:483.0 115:8354.0 116:2447.0 117:6988.0 118:924.0 119:1155.0 120:232.0 121:117.0 122:147.0 123:259.0 124:207.0 125:458.0 126:538…	6802	C00387	NYHBQMYGNKIUIF-UUOKFMHZSA-N	555	443	545	522	419	497	504	310	232	473	716	121	157	142	112	333	247	270	140	319	545
glycyl-proline	691662	174	66282	86:110410.0 87:18469.0 88:5410.0 89:305.0 90:1180.0 92:179.0 94:904.0 96:3134.0 97:1552.0 98:8378.0 99:3530.0 100:58649.0 101:13921.0 102:20729.0 103:27199.0 104:2954.0 105:2138.0 106:253.0 108:417.0 109:4375.0 110:4363.0 111:2428.0 112:4354.0 113:786.0 114:12608.0 115:9291.0 117:36584.0 118:4942.0 119:5447.0 120:1680.0 121:108.0 123:274.0 124:1428.0 125:1183.0 126:3900.0 127:636.0 128:7596.0 129…	3013625		KZNQNBZMBZJQJO-YFKPBYRVSA-N	2482	2699	3052	1902	5786	1894	2079	2040	2255	3231	2085	1044	3404	2942	2248	10163	4330	5064	5010	3485	5697
glycyl tyrosine	922071	174	62472	86:1091.0 95:27.0 100:203.0 114:27.0 118:36.0 130:89.0 146:117.0 158:36.0 160:9.0 161:13.0 164:41.0 172:46.0 173:8.0 174:4074.0 175:790.0 176:566.0 177:154.0 178:80.0 179:390.0 180:59.0 187:56.0 201:14.0 213:11.0 214:2.0 215:4.0 220:8.0 229:36.0 232:2.0 233:8.0 234:5.0 250:22.0 256:4.0 262:13.0 274:1.0 275:6.0 284:3.0 291:12.0 293:47.0 294:16.0 307:5.0 308:299.0 309:83.0 310:55.0 311:34.0 312:4.0…	92829		XBGGUPMXALFZOT-VIFPVBQESA-N	1673	1248	788	427	1043	509	651	547	405	1782	437	1273	1885	1485	1387	2691	949	924	1780	983	1634
glycolic acid	227636	177	1971	86:321.0 87:877.0 88:2215.0 89:1177.0 90:166.0 92:46.0 95:690.0 98:47.0 99:43.0 100:1.0 101:491.0 102:395.0 103:3236.0 104:445.0 105:759.0 106:5.0 107:431.0 110:197.0 113:123.0 114:1.0 115:778.0 116:235.0 117:2708.0 118:351.0 119:694.0 120:123.0 121:18.0 124:3.0 131:2476.0 132:305.0 133:6921.0 134:1259.0 135:297.0 144:1.0 146:382.0 147:57199.0 148:9255.0 149:5731.0 150:464.0 151:221.0 161:3331.0 …	757	C00160	AEMRFAOFKBGASW-UHFFFAOYSA-N	15160	23378	23891	19206	17931	19453	23030	16253	18056	16354	11798	20662	24837	11797	9034	11871	44397	49843	13361	17959	29483
glycine	368707	248	6	85:2882.0 86:87494.0 87:10917.0 88:4018.0 89:822.0 92:65.0 93:42.0 94:27.0 95:426.0 96:50.0 97:67.0 99:1489.0 100:53029.0 101:10140.0 102:5892.0 103:928.0 105:1276.0 110:146.0 113:1787.0 114:44.0 115:2820.0 116:1864.0 117:12472.0 118:47.0 119:3422.0 122:40.0 123:85.0 125:63.0 129:156.0 130:9640.0 131:7466.0 132:862.0 133:31722.0 134:5661.0 135:2633.0 144:2949.0 145:349.0 146:1208.0 147:26782.0 14…	750	C00037	DHMQDGOQFOQNFH-UHFFFAOYSA-N	31740	16891	15615	30514	39688	21451	7484	23379	30480	38830	39422	159253	97993	143856	243661	266548	151096	73996	49228	70134	101896
glycerol-alpha-phosphate	593299	357	62254	87:8694.0 88:4191.0 89:11433.0 91:1884.0 92:79.0 93:566.0 94:275.0 101:102101.0 102:12242.0 103:100742.0 104:10244.0 105:10029.0 106:1478.0 107:3362.0 108:394.0 109:1271.0 114:1073.0 115:21169.0 116:22830.0 117:21094.0 118:3210.0 119:10846.0 120:1726.0 121:5718.0 122:528.0 123:2359.0 124:280.0 129:67176.0 130:12007.0 131:50454.0 132:6337.0 133:92102.0 134:12770.0 135:27101.0 136:3144.0 137:9042.0…	754	C03189	AWUCVROLDVIAJX-UHFFFAOYSA-N	3740	1030	4039	4021	3311	6828	4983	1915	7702	7499	5205	25569	5747	6093	5112	7872	8420	1350	1244	4773	8964
glycerol-3-galactoside	800205	204	100875	85:119.0 86:50.0 88:92.0 89:704.0 90:63.0 97:170.0 99:209.0 101:1588.0 102:180.0 103:7466.0 104:638.0 105:274.0 113:140.0 114:16.0 115:228.0 116:505.0 117:2068.0 118:19.0 119:111.0 129:3086.0 130:248.0 131:1536.0 132:221.0 133:1744.0 135:112.0 136:31.0 141:23.0 143:419.0 144:45.0 147:6254.0 148:466.0 149:464.0 150:25.0 158:13.0 159:168.0 169:405.0 172:18.0 175:156.0 189:502.0 190:237.0 191:1005.0…	16048618	C05401	NHJUPBDCSOGIKX-NTXXKDEISA-N	20601	21448	24321	19666	20678	30154	22500	25868	27385	21311	17708	4189	28992	15452	4949	10213	26719	20226	19702	10633	12940
glycerol	344140	205	384952	85:12709.0 87:4442.0 88:2902.0 89:57613.0 90:7093.0 97:520.0 99:12617.0 101:126151.0 103:510543.0 104:42817.0 109:728.0 111:3181.0 113:16438.0 116:30669.0 117:813383.0 118:87206.0 119:59471.0 120:5871.0 121:3250.0 122:1067.0 123:5905.0 125:1428.0 126:1982.0 127:2094.0 128:4329.0 129:114239.0 130:23184.0 131:181362.0 132:28062.0 133:818671.0 134:115975.0 135:140673.0 136:13126.0 137:58055.0 138:60…	753	C00116	PEDCQBHIVMGVHV-UHFFFAOYSA-N	5472346	6496657	6443502	5436486	5160982	4793133	6168749	5813837	6092186	5258666	5988608	5758628	1842696	3570093	1263712	1480161	1419382	1463249	805951	4590465	1243618
glyceric acid	377308	189	394878	87:1831.0 88:928.0 91:529.0 93:1041.0 95:791.0 96:1138.0 100:1947.0 101:4605.0 102:21019.0 103:23383.0 104:3795.0 105:2757.0 108:2348.0 113:722.0 114:762.0 115:3205.0 116:2271.0 117:2738.0 118:1986.0 119:2762.0 120:586.0 121:223.0 130:7187.0 131:5463.0 132:1954.0 133:25557.0 134:2586.0 135:3526.0 143:457.0 147:45511.0 148:10008.0 149:5843.0 150:825.0 152:713.0 158:59.0 159:395.0 160:155.0 163:804…	752	C00258	RBNPOMFGQQGHHO-UHFFFAOYSA-N	111494	32240	49682	88127	48890	36779	27544	40717	47196	60122	92545	30302	45808	33068	16968	19628	80098	57214	22822	41773	57212
glyceraldehyde-3-phosphate	573670	211	393681	85:13997.0 89:47438.0 90:6075.0 91:8606.0 92:1476.0 93:2721.0 95:1455.0 97:1816.0 98:5408.0 99:17248.0 101:81118.0 102:12049.0 103:14579.0 105:31321.0 106:3465.0 108:666.0 109:2462.0 112:6988.0 113:1617.0 114:3770.0 115:12672.0 116:18339.0 117:9192.0 118:3054.0 119:4527.0 121:9058.0 122:1328.0 123:3875.0 124:917.0 125:662.0 126:3850.0 127:9225.0 128:19094.0 130:340.0 131:9843.0 132:2767.0 133:606…	729	C00661	LXJXRIRHZLFYRP-UHFFFAOYSA-N	1328	1473	1184	1270	1382	1438	991	1593	1237	1674	873	1663	1829	1405	953	604	1500	1460	1159	894	1287
glutaric acid	419420	261	102871	85:1528.0 86:213.0 87:792.0 88:96.0 89:183.0 91:86.0 92:19.0 95:25.0 96:23.0 97:2037.0 98:121.0 99:880.0 100:160.0 101:1460.0 102:1449.0 103:843.0 104:115.0 105:157.0 111:308.0 112:44.0 113:269.0 114:59.0 115:3003.0 116:406.0 117:885.0 119:176.0 122:26.0 123:36.0 125:74.0 126:25.0 127:2958.0 128:299.0 129:721.0 130:4450.0 131:2098.0 132:176.0 133:1958.0 134:209.0 135:134.0 136:37.0 138:22.0 140:3…	743	C00489	JFCQEDHGNNZCLN-UHFFFAOYSA-N	3305	2392	1919	1257	1258	2567	1780	1085	7513	1145	1899	727	1311	839	1135	544	1934	1828	560	1636	7438
glutamyl-valine	760894	156	106926	87:417.0 88:338.0 90:132.0 93:189.0 95:483.0 96:267.0 97:85.0 98:622.0 100:2859.0 106:134.0 107:107.0 110:314.0 112:528.0 114:1571.0 115:1015.0 116:422.0 117:1529.0 118:310.0 119:138.0 121:76.0 123:135.0 124:87.0 126:106.0 128:3518.0 130:972.0 132:815.0 133:871.0 136:84.0 137:3954.0 138:1013.0 139:278.0 140:356.0 141:198.0 142:673.0 144:286.0 145:127.0 147:3723.0 149:464.0 150:83.0 152:46.0 153:1…	6992567		SITLTJHOQZFJGG-XPUUQOCRSA-N	1032	878	1259	658	3172	1949	1215	1321	1640	2611	796	703	1408	1101	596	1989	1527	1834	2074	1823	1880
glutamine	600315	156	18	85:588.0 86:773.0 87:527.0 88:297.0 89:472.0 90:276.0 91:144.0 92:65.0 93:78.0 94:61.0 95:137.0 96:185.0 97:201.0 98:705.0 99:418.0 100:4218.0 101:1051.0 102:801.0 104:146.0 105:125.0 107:73.0 110:227.0 111:76.0 112:1090.0 113:753.0 114:2855.0 115:2580.0 116:2463.0 117:1187.0 118:279.0 119:308.0 122:34.0 124:65.0 125:100.0 126:1306.0 128:4527.0 129:1216.0 130:1701.0 131:3856.0 132:1540.0 133:2992…	5961	C00064	ZDXPYRJPNDTMRX-VKHMYHEASA-N	13624	10093	9151	7463	13694	10775	9573	7652	6013	17824	12029	13470	3825	5711	9678	54537	11456	6544	9166	18490	23178
glutamic acid	529455	246	133907	85:85011.0 86:38496.0 87:17544.0 88:7712.0 89:19810.0 90:3998.0 91:3022.0 92:461.0 93:269.0 94:1917.0 95:10701.0 96:7250.0 97:1138.0 98:29653.0 99:15728.0 100:102069.0 101:36934.0 102:27953.0 103:37385.0 104:1338.0 105:10218.0 106:280.0 107:1435.0 109:1272.0 110:1548.0 111:3925.0 112:24384.0 113:10407.0 114:28465.0 115:50002.0 116:24692.0 117:21354.0 118:5370.0 119:9793.0 120:1106.0 122:759.0 123…	33032	C00025	WHUUTDBJXJRKMK-VKHMYHEASA-N	290735	272798	242252	241984	303527	325717	347093	469936	264859	337211	208104	294281	746317	410846	228215	348870	642486	737448	745552	361489	507530
glucose-6-phosphate	808788	387	360626	85:5344.0 86:4973.0 87:3875.0 88:1564.0 89:27862.0 90:2608.0 91:2035.0 92:223.0 93:363.0 94:331.0 95:327.0 96:1058.0 97:1423.0 98:1289.0 99:4317.0 100:8178.0 101:29963.0 102:7778.0 103:23328.0 104:2845.0 105:16740.0 106:2260.0 107:1720.0 109:530.0 110:954.0 111:2033.0 112:1794.0 113:4192.0 114:7313.0 115:7360.0 116:11084.0 117:11837.0 118:1943.0 119:4329.0 120:670.0 121:2026.0 122:274.0 123:786.0…	5958	C00092	NBSCHQHZLSJFNQ-GASJEMHNSA-N	823	372	591	575	600	721	503	690	783	475	1042	28283	5241	2518	2186	2364	14636	7140	2385	5898	6736
glucose	659798	319	22	85:955.0 86:739.0 87:1963.0 88:1249.0 89:23654.0 90:1741.0 91:1135.0 94:110.0 95:64.0 96:681.0 97:924.0 98:177.0 99:1302.0 100:4269.0 101:5985.0 102:2628.0 103:55876.0 104:5298.0 105:6003.0 106:471.0 107:134.0 108:44.0 109:106.0 110:151.0 111:715.0 112:295.0 113:1157.0 114:1065.0 115:1902.0 116:1693.0 117:24869.0 118:2407.0 119:3013.0 120:325.0 121:179.0 122:26.0 125:71.0 126:224.0 127:784.0 128:…	64689	C00221	WQZGKKKJIJFFOK-VFUOTHLCSA-N	13301	12169	12330	11044	13424	20556	11444	10934	14760	12087	27655	38485	11445	4546	2966	31779	100443	17103	5384	12759	16236
glucosamine	658424	203	1812	85:88.0 86:125.0 89:90.0 98:82.0 100:2393.0 101:365.0 102:157.0 103:651.0 104:87.0 105:206.0 107:47.0 112:39.0 114:43.0 115:153.0 116:155.0 117:681.0 118:11.0 126:80.0 127:2.0 128:289.0 129:260.0 130:223.0 131:758.0 132:79.0 133:427.0 143:54.0 144:27.0 146:80.0 147:1326.0 148:68.0 152:65.0 154:30.0 156:26.0 157:28.0 158:36.0 166:18.0 172:22.0 177:62.0 178:69.0 184:100.0 188:184.0 189:78.0 190:34.…	439213	C00329	MSWZFWKMSRAUBD-IVMDWMLBSA-N	1016	899	1096	965	1181	2687	1001	2748	3046	999	2244	2048	1005	418	240	1597	6185	1040	521	1075	1273
gluconic acid	693148	333	7501	87:39.0 89:155.0 99:15.0 100:306.0 101:268.0 102:393.0 103:2729.0 104:264.0 105:196.0 109:2.0 111:2.0 113:144.0 116:8.0 117:1117.0 118:12.0 127:30.0 129:1186.0 130:285.0 131:546.0 132:183.0 133:997.0 134:13.0 137:1.0 139:7.0 140:38.0 141:4.0 142:28.0 143:746.0 144:263.0 145:25.0 147:6161.0 148:1144.0 149:642.0 150:39.0 151:46.0 153:74.0 154:66.0 155:3.0 157:599.0 159:89.0 160:27.0 161:88.0 164:14…	6857417	C00800	RGHNJXZEOKUKBD-QTBDOELSSA-N	1419	835	1148	1300	980	2033	747	1489	1378	1351	1551	444	871	424	375	457	740	707	389	929	1149
glucoheptulose	828606	217	3191	85:139.0 86:13.0 89:1593.0 91:2.0 94:55.0 97:1692.0 98:126.0 99:121.0 100:313.0 101:365.0 103:5867.0 104:480.0 105:349.0 109:19.0 111:2.0 114:1800.0 115:154.0 116:242.0 117:2040.0 118:246.0 119:195.0 120:35.0 122:30.0 128:61.0 129:1591.0 130:174.0 131:183.0 133:1318.0 134:156.0 136:15.0 141:68.0 142:187.0 143:391.0 144:75.0 147:6372.0 148:889.0 149:623.0 152:13.0 154:11.0 156:61.0 157:517.0 158:1…	5459879	C02076	HSNZZMHEPUFJNZ-SHUUEZRQSA-N	1325	1211	1136	1136	1127	1821	965	2018	1881	1117	1305	369	777	320	257	788	1398	458	607	773	692
galacturonic acid	678231	333	100864	85:3328.0 86:2445.0 87:3603.0 88:782.0 89:44008.0 90:3639.0 91:1843.0 92:220.0 93:222.0 94:157.0 95:157.0 96:1298.0 97:221.0 98:406.0 99:3894.0 100:6033.0 101:6202.0 102:10253.0 103:49613.0 104:5451.0 105:11641.0 106:429.0 107:431.0 110:178.0 111:1089.0 112:378.0 113:1562.0 114:2950.0 115:3002.0 116:2707.0 117:7878.0 118:852.0 119:4280.0 120:391.0 121:279.0 122:70.0 123:112.0 126:1010.0 127:2315.…	441476	C08348	AEMOLEFTQBMNLQ-DTEWXJGMSA-N	786	602	807	882	927	812	888	770	1095	746	1548	1428	411	616	849	1310	1731	540	299	763	950
galactosamine	664688	159	17002	85:985.0 86:1648.0 87:257.0 88:37.0 89:1767.0 90:128.0 91:77.0 93:1.0 94:5.0 95:3.0 96:57.0 98:37.0 99:354.0 100:1757.0 101:1191.0 102:646.0 103:2767.0 104:170.0 105:167.0 106:111.0 111:38.0 112:90.0 113:1120.0 114:134.0 115:100.0 116:268.0 117:3336.0 118:293.0 119:84.0 124:5.0 126:76.0 127:380.0 128:728.0 129:4703.0 130:988.0 131:1375.0 132:361.0 133:1215.0 138:6.0 139:2.0 140:18.0 141:478.0 142…	24154	C02262	MSWZFWKMSRAUBD-GASJEMHNSA-N	823	883	814	844	824	938	662	1695	1885	755	1104	254	536	278	250	2569	1118	660	499	747	869
galactitol	669079	319	34096	85:369.0 86:196.0 87:1.0 88:484.0 89:1920.0 90:267.0 91:81.0 92:98.0 96:28.0 97:404.0 98:135.0 99:704.0 100:30.0 101:1474.0 102:211.0 103:16349.0 104:1773.0 105:733.0 106:67.0 107:210.0 108:70.0 109:20.0 110:52.0 111:280.0 112:158.0 113:398.0 114:150.0 115:494.0 116:897.0 117:7258.0 118:718.0 119:703.0 121:10.0 122:38.0 123:23.0 125:57.0 127:137.0 128:157.0 129:4680.0 130:738.0 131:2077.0 132:376…	5460044	C01507	FBPFZTCFMRRESA-UNTFVMJOSA-N	5308	4900	4277	3518	4433	6531	5465	6043	4438	5305	6614	1721	2704	1200	322	3089	5983	3006	1231	2482	3948
galactinol	1017580	204	1975	85:17.0 86:36.0 87:46.0 88:20.0 97:9.0 99:36.0 101:68.0 102:47.0 103:1462.0 104:144.0 105:69.0 111:44.0 116:13.0 117:137.0 118:2.0 122:4.0 124:26.0 125:24.0 129:1340.0 130:121.0 131:155.0 133:138.0 136:13.0 139:5.0 140:38.0 142:58.0 143:185.0 144:24.0 147:1783.0 148:114.0 149:219.0 153:11.0 154:30.0 155:123.0 156:92.0 157:109.0 158:4.0 159:4.0 161:42.0 163:14.0 164:29.0 165:10.0 168:5.0 169:376.0…	11727586	C01235	VCWMRQDBPZKXKG-ZNVDUFQESA-N	5146	4482	7828	6629	5170	4826	5312	7585	6574	5046	9993	1256	9167	2303	981	50206	5767	5765	4190	6002	6950
fumaric acid	390775	245	1718	85:548.0 86:69.0 87:80.0 91:65.0 95:3.0 98:3.0 99:1019.0 100:367.0 101:132.0 102:16.0 106:51.0 108:90.0 109:6.0 110:342.0 111:15.0 112:22.0 113:317.0 114:50.0 115:339.0 117:96.0 118:146.0 123:15.0 124:26.0 126:329.0 128:72.0 130:753.0 131:100.0 132:16.0 133:591.0 135:211.0 136:56.0 140:10.0 141:129.0 142:57.0 143:926.0 144:124.0 146:48.0 147:5175.0 148:610.0 149:671.0 151:31.0 152:3.0 153:7.0 154…	444972	C00122	VZCYOOQTPOCHFL-OWOJBTEDSA-N	20361	21458	27773	14594	29268	33085	16205	14773	18232	13434	10409	31881	63002	57845	41149	26189	58024	50046	38836	31339	48106
fucose	578299	160	3009	85:191.0 89:328.0 91:5.0 98:6.0 100:250.0 101:182.0 103:132.0 105:64.0 107:33.0 117:5349.0 118:423.0 119:197.0 127:28.0 129:429.0 130:344.0 131:248.0 133:363.0 134:138.0 143:112.0 147:658.0 148:60.0 159:12.0 160:926.0 161:309.0 162:4.0 171:31.0 174:36.0 189:39.0 191:27.0 204:79.0 205:9.0 206:19.0 217:28.0 219:124.0 223:10.0 231:37.0 233:151.0 235:13.0 277:238.0 278:54.0 293:13.0 299:12.0 321:80.0…	439650	C02095	SHZGCJCMOBCMKK-FPRJBGLDSA-N	15834	14029	15802	14405	14903	17375	16083	14441	9808	16009	33368	53689	197268	83650	22015	10018	121705	219430	87210	70508	102999
fructose	639442	307	21	85:1065.0 86:372.0 87:1570.0 88:1347.0 89:11886.0 90:1027.0 91:450.0 94:125.0 95:108.0 96:150.0 97:341.0 98:337.0 99:854.0 100:2150.0 101:3537.0 102:951.0 103:87115.0 104:8453.0 105:4107.0 106:219.0 110:160.0 111:332.0 112:91.0 113:824.0 114:1370.0 115:1277.0 116:899.0 117:11742.0 118:1067.0 119:1473.0 120:185.0 121:95.0 124:47.0 125:43.0 126:175.0 127:390.0 129:7908.0 130:1485.0 131:4620.0 132:6…	439709	C02336	RFSUNEUAIZKAJO-ARQDHWQXSA-N	11086	10901	4677	11286	20942	35449	9489	57957	70487	11652	11400	5750	3173	2502	914	7211	69978	6775	3598	12918	15790
ferulic acid	732779	338	14814	85:35.0 86:52.0 87:36.0 88:252.0 89:926.0 90:120.0 91:235.0 92:43.0 93:27.0 94:29.0 95:40.0 97:6.0 98:21.0 99:29.0 101:30.0 102:222.0 103:196.0 104:38.0 105:67.0 106:8.0 107:131.0 109:38.0 110:53.0 111:14.0 112:24.0 114:2.0 115:318.0 116:103.0 117:412.0 118:150.0 119:161.0 120:2.0 121:50.0 122:3.0 123:12.0 125:13.0 126:30.0 127:39.0 128:15.0 129:111.0 130:123.0 131:114.0 132:24.0 133:221.0 134:13…	445858	C01494	KSEBMYQBYZTDHS-HWKANZROSA-N	4159	3446	3112	2055	139	2972	3533	2125	868	3370	2714	638	644	363	258	454	2277	325	1188	1633	2700
ethanol phosphate	317291	211	100892	87:78.0 88:97.0 89:256.0 91:314.0 92:90.0 93:145.0 94:40.0 98:266.0 99:46.0 102:181.0 103:1317.0 104:160.0 105:416.0 106:296.0 107:321.0 108:142.0 109:166.0 110:48.0 113:54.0 114:59.0 115:794.0 116:181.0 117:169.0 118:90.0 119:551.0 120:74.0 121:445.0 123:467.0 127:77.0 128:49.0 129:30.0 131:211.0 132:149.0 133:4081.0 134:722.0 135:1706.0 136:99.0 137:1236.0 138:139.0 139:133.0 140:21.0 143:24.0 …	74190		ZJXZSIYSNXKHEA-UHFFFAOYSA-N	741	532	583	818	6093	5196	1047	1358	657	434	645	1461	1149	1454	790	773	995	1320	1242	1318	1828
erythritol	471922	217	92	86:57.0 87:443.0 89:682.0 90:92.0 99:480.0 100:41.0 101:1823.0 103:7046.0 104:676.0 105:300.0 106:59.0 109:27.0 111:45.0 113:474.0 115:473.0 116:1861.0 117:6123.0 118:476.0 119:295.0 127:453.0 129:1559.0 130:129.0 131:448.0 133:1902.0 134:216.0 144:53.0 147:9776.0 148:785.0 149:656.0 158:25.0 159:8.0 163:98.0 169:60.0 174:40.0 175:153.0 176:58.0 177:60.0 183:21.0 189:1255.0 190:194.0 191:893.0 19…	222285	C00503	UNXHWFMMPAWVPI-ZXZARUISSA-N	10677	11501	8532	13083	10570	14738	10432	12927	10707	9619	20830	7705	9578	7181	6262	9041	23399	12752	6465	7555	13113
epsilon-caprolactam	353069	170	3101	85:3527.0 86:4140.0 87:584.0 88:310.0 89:178.0 90:77.0 92:69.0 93:133.0 94:788.0 95:1631.0 96:9852.0 97:922.0 98:563.0 99:1266.0 100:3522.0 101:560.0 102:1140.0 104:121.0 108:40.0 109:61.0 110:210.0 111:195.0 112:430.0 113:668.0 114:248.0 115:442.0 116:2077.0 117:158.0 118:177.0 119:56.0 121:27.0 124:57.0 125:76.0 126:242.0 127:629.0 128:1076.0 129:519.0 131:354.0 135:55.0 137:46.0 138:80.0 139:6…	7768	C06593	JBKVHLHDHHXQEQ-UHFFFAOYSA-N	6558	4649	2950	8310	1633	2262	3873	1775	2085	1985	3562	577	23476	360	396	432	1039	781	1048	1583	1731
dodecanol	507619	243	12092	85:402.0 86:5.0 87:55.0 88:22.0 89:1221.0 90:28.0 91:164.0 97:1064.0 98:48.0 99:290.0 101:655.0 102:50.0 103:1071.0 104:12.0 105:2.0 107:23.0 110:75.0 111:463.0 113:15.0 115:147.0 116:5.0 117:2.0 119:2.0 124:1.0 125:24.0 127:111.0 129:13.0 130:11.0 132:11.0 133:6.0 143:5.0 147:15.0 166:1.0 171:74.0 175:5.0 185:1.0 188:2.0 189:11.0 190:4.0 191:1.0 220:259.0 221:14.0 223:3.0 243:1615.0 244:323.0 24…	8193	C02277	LQZZUXJYWNFBMV-UHFFFAOYSA-N	717	581	708	1025	579	1083	634	754	7710	645	841	589	761	275	545	391	1866	1209	808	900	1768
dihydro-3-coumaric acid	582960	192	384891	85:6652.0 86:1183.0 89:25089.0 90:7183.0 92:2449.0 94:1610.0 95:11242.0 99:2823.0 100:3400.0 101:5397.0 102:9116.0 103:30006.0 104:7900.0 105:36716.0 106:3271.0 107:992.0 108:431.0 109:2781.0 113:795.0 115:14122.0 116:5401.0 117:72622.0 118:8301.0 119:9858.0 120:2712.0 121:6202.0 122:325.0 123:1296.0 127:2337.0 128:2864.0 129:10632.0 130:3262.0 131:18239.0 132:2511.0 133:18972.0 134:3697.0 135:20…	91	C11457	QVWAEZJXDYOKEH-UHFFFAOYSA-N	920	12678	9214	17455	8082	11446	31216	9492	15218	18111	8648	569	711	420	222	292	1064	1316	426	6106	8488
diglycerol	591074	103	34153	85:905.0 86:267.0 87:916.0 88:733.0 89:1908.0 90:196.0 91:131.0 92:18.0 93:172.0 94:64.0 95:124.0 97:55.0 98:65.0 99:905.0 100:425.0 101:11757.0 102:1309.0 103:41609.0 104:3967.0 105:1938.0 106:282.0 107:68.0 108:95.0 109:75.0 110:106.0 111:279.0 112:76.0 113:288.0 114:248.0 115:2298.0 116:4465.0 117:13368.0 118:1598.0 119:1251.0 120:68.0 121:193.0 122:90.0 123:11.0 124:35.0 127:50.0 129:14510.0 …	42953		GPLRAVKSCUXZTP-UHFFFAOYSA-N	1430	27598	44616	27071	42382	54965	42722	36557	40183	29871	42395	53895	43683	28071	23006	26668	75346	29512	32556	21571	49959
digitoxose	521798	117	102873	85:457.0 86:163.0 87:659.0 88:339.0 89:921.0 90:74.0 94:67.0 95:60.0 99:309.0 100:148.0 101:4639.0 102:631.0 103:5163.0 104:482.0 105:273.0 110:87.0 113:223.0 114:101.0 115:234.0 116:1535.0 117:20276.0 118:1905.0 119:936.0 120:45.0 122:44.0 129:2434.0 130:445.0 131:2119.0 132:181.0 133:2098.0 134:427.0 135:93.0 137:49.0 138:14.0 141:34.0 145:96.0 147:6482.0 148:1156.0 149:564.0 150:124.0 151:105.…	94168		JWFRNGYBHLBCMB-NGJCXOISSA-N	9366	11379	10805	10806	8512	12089	11012	11850	6829	9070	10686	3310	21624	9171	1557	2825	10099	11233	8848	6984	10318
deoxypentitol	528774	231	33037	87:25.0 89:344.0 90:21.0 101:747.0 102:136.0 103:1141.0 104:17.0 105:123.0 111:54.0 113:68.0 114:9.0 115:1403.0 117:1187.0 118:109.0 119:126.0 128:82.0 129:1844.0 130:246.0 131:413.0 132:69.0 133:945.0 134:35.0 135:18.0 140:208.0 141:182.0 142:167.0 144:282.0 145:197.0 147:3278.0 148:300.0 149:544.0 151:15.0 155:310.0 156:93.0 157:179.0 158:52.0 159:66.0 163:39.0 164:96.0 165:2.0 171:3.0 172:76.0…	270738		FJGNTEKSQVNVTJ-UHFFFAOYSA-N	11503	14556	11887	13559	13853	16516	12886	20581	10790	10625	10742	5077	9128	8126	6595	7239	25548	17453	20835	11015	16736
deoxyinosine	892568	259	513406	85:3653.0 86:2715.0 88:1430.0 89:4668.0 90:1225.0 91:2758.0 97:16087.0 99:13084.0 100:3510.0 101:14024.0 102:1072.0 103:159772.0 104:12841.0 105:13657.0 106:205.0 111:9694.0 112:1953.0 113:7148.0 115:5696.0 116:6505.0 117:23570.0 118:264.0 119:3026.0 120:1634.0 121:232.0 124:2047.0 127:8434.0 128:2986.0 129:9300.0 130:6268.0 131:8631.0 133:17675.0 134:3205.0 135:3464.0 136:2338.0 137:3991.0 138:7…	65058	C05512	VGONTNSXDCQUGY-RRKCRQDMSA-N	1444	274	429	470	793	241	383	355	274	1011	1704	132	186	112	122	148	393	238	518	316	342
dehydroascorbic acid	633423	173	3163	85:4938.0 86:2632.0 87:3842.0 88:1599.0 89:36445.0 90:4196.0 91:3962.0 92:500.0 94:671.0 95:633.0 96:448.0 97:1730.0 98:1823.0 99:5999.0 100:7321.0 101:16741.0 102:6187.0 103:11081.0 104:1207.0 105:674.0 106:1178.0 108:899.0 109:458.0 110:290.0 111:2948.0 112:1836.0 113:6752.0 114:2900.0 115:4370.0 116:6371.0 117:18187.0 118:3044.0 119:4528.0 120:1247.0 121:273.0 124:120.0 126:1913.0 127:3252.0 1…	440667	C05422	SBJKKFFYIZUCET-JLAZNSOCSA-N	1745	3445	3428	3040	3568	4439	3740	3616	3987	2705	3354	1288	1229	238	594	850	2547	1986	775	1938	2543
dehydroabietic acid	849349	239	251689	89:164.0 90:34.0 91:540.0 92:108.0 94:63.0 95:114.0 99:79.0 102:99.0 104:58.0 105:164.0 108:49.0 109:70.0 112:64.0 113:43.0 115:485.0 116:162.0 117:718.0 118:120.0 119:149.0 120:47.0 121:150.0 122:54.0 123:34.0 125:44.0 126:59.0 128:505.0 129:511.0 130:104.0 131:603.0 132:121.0 133:155.0 135:67.0 136:24.0 138:32.0 139:56.0 141:574.0 142:227.0 143:664.0 145:122.0 146:115.0 150:44.0 152:150.0 153:2…	94391	C12078	NFWKVWVWBFBAOV-MISYRCLQSA-N	3731	4266	1362	5177	8996	2924	3352	3195	2999	3229	2064	2382	1358	526	1714	1598	8127	2560	8976	980	2717
daidzein	1013259	398	115854	88:418.0 89:2048.0 90:422.0 91:1774.0 93:588.0 94:218.0 95:506.0 98:126.0 99:106.0 100:61.0 101:497.0 102:129.0 105:469.0 107:338.0 108:179.0 109:180.0 111:379.0 112:23.0 113:149.0 114:101.0 115:2219.0 117:592.0 118:164.0 119:1360.0 120:245.0 121:680.0 123:14.0 124:76.0 125:177.0 128:41.0 132:354.0 133:410.0 134:45.0 135:845.0 137:337.0 139:376.0 141:219.0 145:844.0 146:246.0 147:3151.0 149:1208.…	5281708	C10208	ZQSIJRDFPHDXIC-UHFFFAOYSA-N	8010	6496	2567	1411	1913	1710	5072	3346	3326	1755	3356	147	184	126	66	387	274	443	117	1590	2073
cytosine	486724	254	2186	85:305.0 86:945.0 88:631.0 89:66.0 91:93.0 92:12.0 93:60.0 94:50.0 95:688.0 96:493.0 97:996.0 98:12707.0 99:1818.0 100:5096.0 101:1193.0 102:433.0 103:101.0 104:99.0 105:431.0 106:204.0 107:67.0 108:20.0 109:92.0 110:178.0 111:229.0 112:504.0 113:1713.0 114:980.0 115:589.0 116:686.0 117:327.0 118:47.0 120:75.0 123:207.0 124:149.0 125:2555.0 126:219.0 127:121.0 128:47.0 129:459.0 130:1719.0 131:51…	597	C00380	OPTASPLRGRRNAP-UHFFFAOYSA-N	642	538	874	583	736	632	552	614	553	728	643	724	769	699	965	845	673	661	517	840	1098
cystine	796604	218	4903	86:126.0 87:2.0 88:12.0 100:1260.0 101:142.0 102:134.0 103:39.0 104:37.0 114:85.0 115:270.0 116:146.0 130:247.0 131:146.0 132:302.0 133:14.0 134:7.0 144:117.0 146:2402.0 147:349.0 148:711.0 149:59.0 160:33.0 161:16.0 163:3.0 174:95.0 176:15.0 178:56.0 188:101.0 216:271.0 218:1614.0 219:305.0 220:192.0 222:23.0 232:278.0 233:28.0 249:22.0 250:88.0 251:2.0 256:5.0 264:12.0 266:19.0 339:144.0 340:25…	595	C01420	LEVWYRKDKASIDU-UHFFFAOYSA-N	1104	862	879	614	144	890	689	1080	1761	879	687	434	299	176	875	603	575	343	947	330	1606
cysteine	500158	220	65	86:175.0 90:83.0 91:341.0 97:81.0 98:68.0 100:3118.0 101:289.0 102:126.0 103:157.0 104:40.0 106:71.0 111:61.0 112:46.0 113:48.0 115:193.0 116:681.0 117:121.0 119:107.0 120:61.0 130:238.0 132:808.0 133:307.0 135:39.0 146:182.0 147:1274.0 149:187.0 163:84.0 172:22.0 204:108.0 217:15.0 218:2544.0 219:362.0 220:2803.0 221:383.0 222:297.0 223:28.0 231:29.0 232:38.0 262:21.0 287:23.0 301:27.0 304:25.0 …	5862	C00097	XUJNEKJLAYXESH-REOHCLBHSA-N	5333	430	383	10180	572	2366	708	2855	2900	566	5263	52770	936	634	2794	1647	1913	573	1639	771	1277
creatinine	502599	115	31	85:370.0 88:85.0 89:36.0 93:61.0 98:181.0 99:1414.0 100:9158.0 101:1232.0 103:128.0 108:34.0 111:15.0 113:594.0 114:567.0 115:27718.0 116:1868.0 118:47.0 124:34.0 130:931.0 134:91.0 135:38.0 136:59.0 139:101.0 142:85.0 143:10910.0 144:1070.0 147:1641.0 155:268.0 158:453.0 159:92.0 160:80.0 161:20.0 162:30.0 165:17.0 167:15.0 169:18.0 170:66.0 171:2993.0 172:140.0 173:285.0 174:113.0 175:26.0 176:…	588	C00791	DDRJAANPRJIHGJ-UHFFFAOYSA-N	11331	19243	17907	16411	11848	38358	12487	12170	19830	13327	10613	103082	218292	110769	80833	45178	480205	311290	591966	126812	206226
conduritol-beta-epoxide	675635	318	2670	85:36.0 86:264.0 87:119.0 89:71.0 90:3.0 96:4.0 97:45.0 100:25.0 101:25.0 102:89.0 103:1499.0 104:98.0 106:19.0 108:25.0 110:52.0 111:13.0 113:96.0 114:7.0 115:120.0 116:89.0 117:65.0 120:22.0 121:16.0 122:20.0 125:21.0 126:64.0 127:5.0 128:52.0 129:2124.0 130:118.0 131:398.0 132:68.0 133:1415.0 139:13.0 140:24.0 141:13.0 142:4.0 143:397.0 144:106.0 146:101.0 147:5675.0 148:698.0 149:369.0 150:2.…	9989541		ZHMWOVGZCINIHW-SPHYCDKFSA-N	81955	68789	67552	85471	83374	69332	47313	24610	67341	71724	68667	548	812	2673	274	2556	1274	4989	826	29867	39028
citrulline	621404	157	1712	85:138.0 86:318.0 89:143.0 90:82.0 91:114.0 92:81.0 95:62.0 97:103.0 98:473.0 99:700.0 100:1254.0 101:216.0 102:109.0 103:52.0 104:50.0 107:195.0 108:36.0 109:94.0 110:101.0 111:43.0 113:64.0 114:128.0 115:311.0 116:35.0 117:38.0 118:54.0 120:48.0 122:24.0 124:39.0 126:87.0 127:262.0 128:173.0 129:140.0 130:668.0 132:139.0 133:229.0 134:91.0 138:26.0 140:306.0 141:1077.0 142:2134.0 143:284.0 144:…	9750	C00327	RHGKLRLOHDJJDR-BYPYZUCNSA-N	9668	11470	7373	3921	14901	9790	9341	6098	5075	18106	5368	8955	8189	17517	21081	74354	9758	10947	20728	16353	25017
citric acid	617342	273	288	85:108.0 87:167.0 88:92.0 89:136.0 92:58.0 93:86.0 95:193.0 96:108.0 97:78.0 99:605.0 100:143.0 101:223.0 102:92.0 103:336.0 104:70.0 105:58.0 109:24.0 110:55.0 111:256.0 112:15.0 114:87.0 115:639.0 116:312.0 117:522.0 118:105.0 119:62.0 120:32.0 124:17.0 125:53.0 126:49.0 127:177.0 128:22.0 129:915.0 131:952.0 132:92.0 133:1929.0 134:60.0 135:258.0 136:35.0 137:44.0 139:90.0 140:83.0 141:331.0 1…	311	C00158	KRKNYBCHXYNGOX-UHFFFAOYSA-N	8187	5052	6596	7360	7257	7790	3722	7199	9393	7504	6042	51619	14794	8710	11939	17601	38582	11782	7632	8080	14950
cis-caffeic acid	688023	219	16593	89:103.0 91:67.0 93:38.0 94:23.0 98:49.0 101:17.0 105:8.0 106:23.0 108:9.0 116:26.0 117:267.0 119:88.0 120:74.0 121:31.0 123:15.0 124:12.0 127:5.0 128:34.0 129:429.0 130:106.0 131:139.0 135:4.0 143:149.0 145:6.0 149:127.0 155:34.0 159:15.0 160:33.0 161:36.0 163:14.0 169:13.0 174:1.0 175:145.0 176:20.0 179:49.0 181:45.0 182:13.0 185:3.0 189:36.0 191:813.0 192:130.0 193:31.0 203:38.0 204:303.0 205:…	1549111		QAIPRVGONGVQAS-RQOWECAXSA-N	1711	1178	1709	2110	3794	3049	2427	2451	2418	2871	877	134	735	301	66	218	887	904	756	1929	2949
cholic acid	1109517	253	110403	86:112.0 87:393.0 91:1529.0 92:106.0 93:2143.0 94:725.0 95:890.0 98:123.0 99:478.0 101:1421.0 102:297.0 103:1585.0 105:1612.0 106:525.0 107:961.0 111:562.0 113:342.0 114:82.0 115:934.0 116:1665.0 117:5088.0 118:316.0 119:870.0 122:172.0 123:602.0 126:54.0 127:179.0 128:336.0 130:423.0 131:2675.0 133:1074.0 135:840.0 138:179.0 141:543.0 142:940.0 143:3459.0 144:581.0 145:1308.0 146:755.0 147:4753.…	221493	C05463	BHQCQFFYRZLCQQ-OELDTZBJSA-N	1398	1394	1362	3809	1071	1680	1571	1510	1168	968	2317	390	662	209	235	401	6605	3720	6364	1887	2519
cerotinic acid	1033286	145	17982	85:1295.0 86:158.0 88:1.0 89:242.0 91:67.0 93:95.0 95:1309.0 96:191.0 97:1943.0 98:1236.0 99:444.0 101:240.0 102:74.0 104:114.0 105:273.0 106:1.0 108:119.0 109:514.0 111:676.0 112:371.0 113:1.0 114:1.0 115:99.0 116:520.0 117:19706.0 118:1850.0 119:625.0 120:16.0 121:455.0 122:38.0 123:291.0 124:92.0 125:288.0 129:8151.0 130:948.0 131:2365.0 132:8532.0 133:1938.0 134:337.0 135:577.0 136:86.0 137:2…	10469		XMHIUKTWLZUKEX-UHFFFAOYSA-N	940	868	1181	6081	1108	1674	1110	2773	2482	773	1631	678	1139	475	583	363	2705	2110	394	939	1635
cellobiose	932179	204	1373	85:169.0 86:40.0 87:224.0 89:1164.0 93:16.0 95:81.0 96:78.0 97:144.0 99:39.0 100:142.0 101:420.0 102:239.0 103:2566.0 104:303.0 105:530.0 107:39.0 108:20.0 113:215.0 114:2.0 115:122.0 116:171.0 117:1882.0 119:55.0 123:25.0 125:56.0 127:215.0 129:1861.0 130:230.0 131:535.0 132:80.0 133:993.0 141:125.0 142:21.0 143:419.0 144:69.0 145:87.0 146:72.0 147:5903.0 148:921.0 149:340.0 155:337.0 156:102.0 …	6255	C01971	GUBGYTABKSRVRQ-QUYVBRFLSA-N	11894	9329	15236	10016	8738	7656	10694	15912	11556	8190	14905	1718	29601	3758	400	1162	9143	22802	3911	9247	16885
catechol	376695	254	31654	91:577.0 92:334.0 93:115.0 95:3.0 99:82.0 100:110.0 103:11.0 105:263.0 107:8.0 108:313.0 109:65.0 114:59.0 123:37.0 127:337.0 130:41.0 131:58.0 132:7.0 133:23.0 134:138.0 135:40.0 136:2070.0 137:379.0 138:55.0 143:19.0 149:304.0 151:2501.0 152:226.0 153:73.0 161:9.0 165:10.0 166:1403.0 167:230.0 168:17.0 171:128.0 172:68.0 173:10.0 178:5.0 179:97.0 181:38.0 182:33.0 186:72.0 193:38.0 195:8.0 199:…	289	C00090	YCIMNLLNPGFGHC-UHFFFAOYSA-N	3738	2257	1735	3150	1831	2720	1834	3106	1856	1531	2195	602	1075	405	526	516	2873	1643	1030	1103	1501
capric acid	452386	229	50422	86:58.0 95:73.0 100:128.0 115:203.0 116:59.0 117:1692.0 118:22.0 129:683.0 130:12.0 131:212.0 132:438.0 143:65.0 145:173.0 154:11.0 168:16.0 183:18.0 185:23.0 201:16.0 229:495.0 230:98.0 243:21.0 244:16.0 338:5.0 388:4.0 421:13.0 452:4.0 478:6.0 497:4.0	2969	C01571	GHVNFZFCNZKVNT-UHFFFAOYSA-N	5387	6668	7677	5440	3764	4733	3208	4251	8147	2859	3846	4890	1997	1079	2712	2413	8508	4812	1649	3206	9339
cadaverine	631457	174	1661	85:5066.0 86:90202.0 87:9563.0 88:12245.0 89:1089.0 90:312.0 93:5.0 95:178.0 96:159.0 97:1143.0 98:4199.0 99:4660.0 100:46278.0 101:7513.0 102:10440.0 103:2705.0 104:659.0 105:9.0 106:310.0 108:4.0 109:158.0 110:577.0 111:439.0 112:15199.0 113:4665.0 114:6934.0 115:4758.0 116:7847.0 117:7818.0 118:1746.0 119:419.0 120:50.0 122:56.0 123:104.0 124:1379.0 125:251.0 126:3955.0 127:382.0 128:4739.0 12…	273		VHRGRCVQAFMJIZ-UHFFFAOYSA-N	33344	66091	57890	6441	55956	39859	5668	7857	5930	6937	4818	5776	13584	44854	44183	54146	10228	16597	15463	27680	40460
butane-2,3-diol	205778	117	485	86:129.0 87:1127.0 88:621.0 94:64.0 101:985.0 102:817.0 103:711.0 104:132.0 105:215.0 106:25.0 110:70.0 113:133.0 115:634.0 116:608.0 117:34024.0 118:3483.0 119:1369.0 120:52.0 125:36.0 127:157.0 129:384.0 131:1115.0 132:285.0 133:2648.0 135:67.0 138:16.0 139:52.0 141:34.0 142:52.0 144:30.0 145:56.0 147:9540.0 148:2021.0 149:1454.0 150:98.0 157:44.0 161:36.0 166:51.0 167:48.0 170:14.0 171:19.0 17…	262	C03046	OWBTYPJTUOEWEK-UHFFFAOYSA-N	13723	16549	20402	19625	18798	26042	14504	10096	16714	14313	22385	32035	44379	48592	13881	112059	130154	59093	11671	35061	25196
biphenyl	426625	154	68719	89:3302.0 97:316.0 107:235.0 124:383.0 136:397.0 137:350.0 139:89.0 152:471.0 154:23828.0 155:316.0 156:3822.0 157:1218.0 174:2709.0 175:157.0 183:108.0 184:13.0 187:110.0 216:13.0 228:376.0 229:264.0 274:94.0 277:19.0 279:11.0 313:1.0 323:3.0 324:4.0 332:5.0 336:1.0 353:1.0 368:1.0 398:3.0 403:2.0 405:7.0 407:4.0 418:2.0 421:5.0 424:3.0 425:11.0 427:3.0 431:2.0 438:6.0 440:3.0 442:4.0 445:1.0 44…	7095	C06588	ZUOUZKKEUPVFJK-UHFFFAOYSA-N	6518	5513	6886	7495	7957	11397	7563	8629	10404	8946	5668	2305	6548	2520	1742	1979	10228	7719	7661	6702	10517
beta-glycerolphosphate	574470	243	22021	85:37.0 101:553.0 102:50.0 103:684.0 106:24.0 112:8.0 113:19.0 115:137.0 117:69.0 129:971.0 130:171.0 131:352.0 133:740.0 134:41.0 135:156.0 137:89.0 139:3.0 147:979.0 148:10.0 149:98.0 155:36.0 179:29.0 181:96.0 183:49.0 191:186.0 192:18.0 193:100.0 195:81.0 207:280.0 208:22.0 209:15.0 211:1590.0 212:184.0 213:144.0 217:86.0 218:77.0 225:19.0 227:200.0 228:29.0 234:34.0 243:1830.0 244:286.0 245:…	2526	C02979	DHCLVCXQIBBOPH-UHFFFAOYSA-N	227	732	244	1283	1374	381	1242	569	795	1076	1150	1145	1168	1087	874	339	1425	691	877	606	1351
beta-glutamic acid	525547	232	104384	85:333.0 86:220.0 88:96.0 95:148.0 96:59.0 98:246.0 99:360.0 100:5232.0 101:740.0 102:106.0 110:86.0 114:463.0 115:338.0 116:303.0 117:1332.0 118:115.0 119:148.0 132:163.0 133:632.0 134:116.0 144:264.0 146:71.0 147:3261.0 148:479.0 163:139.0 172:233.0 173:60.0 174:357.0 185:38.0 188:586.0 189:211.0 190:62.0 191:53.0 200:139.0 204:51.0 216:650.0 230:64.0 232:4033.0 233:826.0 234:395.0 235:32.0 246…	73064	C05574	BBJIPMIXTXKYLZ-UHFFFAOYSA-N	66793	57193	60261	50407	33003	69636	66396	113143	64535	62310	55232	20569	263838	86056	17702	9831	277556	236200	420120	103967	175393
beta-alanine	435564	248	148	85:228.0 86:3117.0 87:240.0 90:32.0 93:32.0 95:19.0 99:386.0 100:1891.0 101:337.0 102:313.0 103:237.0 104:118.0 107:63.0 113:116.0 114:91.0 117:236.0 119:17.0 120:39.0 129:105.0 130:635.0 133:1533.0 134:301.0 135:92.0 137:24.0 142:51.0 146:224.0 147:2196.0 148:431.0 160:346.0 161:56.0 162:41.0 164:29.0 168:16.0 170:19.0 172:67.0 173:3.0 174:3380.0 175:583.0 176:292.0 181:27.0 187:19.0 188:94.0 18…	239	C00099	UCMIRNVEIXFBKS-UHFFFAOYSA-N	1015	8222	7065	7550	6697	8892	8649	10149	6485	8166	5319	13579	63758	35646	5625	2138	27193	28114	31263	12176	21364
benzoic acid	339067	179	36	86:343.0 87:342.0 88:702.0 89:324.0 90:144.0 91:469.0 93:84.0 95:73.0 98:224.0 101:459.0 102:419.0 103:2363.0 105:19922.0 106:1506.0 107:541.0 108:41.0 109:28.0 115:81.0 116:11012.0 117:1187.0 118:403.0 119:326.0 120:194.0 121:192.0 128:258.0 130:1267.0 131:785.0 132:5944.0 133:1178.0 134:622.0 135:12484.0 136:1522.0 137:356.0 139:52.0 144:953.0 146:581.0 149:399.0 158:68.0 159:237.0 160:66.0 161…	243	C00180	WPYMKLBDIGXBTP-UHFFFAOYSA-N	12527	22158	22835	16080	17682	19376	18662	17619	11977	13062	15022	8460	15893	7206	9785	12935	34169	26210	6198	10816	15087
behenic acid	919293	117	382585	85:11890.0 86:2544.0 87:2201.0 88:1513.0 89:7696.0 90:1046.0 91:2233.0 92:441.0 93:5573.0 94:900.0 95:14418.0 96:3012.0 97:16137.0 98:12358.0 99:6110.0 100:991.0 101:4097.0 102:1076.0 103:5732.0 104:438.0 105:4818.0 106:563.0 107:2851.0 108:452.0 109:4899.0 110:854.0 111:8062.0 112:2863.0 113:1469.0 114:413.0 115:2419.0 116:11506.0 117:208933.0 118:19530.0 119:8601.0 120:435.0 121:2720.0 122:370.…	8215	C08281	UKMSUNONTOPOIO-UHFFFAOYSA-N	3019	2154	2824	11535	1085	2926	1339	5020	5749	1277	4663	1524	1882	924	537	1221	5102	3532	2215	1790	5132
azelaic acid	610551	317	329430	85:4024.0 86:2227.0 87:401.0 88:1079.0 91:2867.0 92:570.0 93:4066.0 95:1934.0 96:1467.0 97:5855.0 98:622.0 99:2736.0 100:1110.0 101:2248.0 102:958.0 103:2192.0 107:1747.0 109:3699.0 110:597.0 111:502.0 115:1692.0 116:8089.0 117:17525.0 118:1600.0 119:528.0 121:182.0 123:1047.0 124:1220.0 125:894.0 127:1231.0 129:16201.0 130:2038.0 131:3372.0 133:6408.0 135:1140.0 136:356.0 142:187.0 143:2329.0 14…	19347555	C08261	BDJRBEYXGGNYIS-UHFFFAOYSA-N	2804	2787	2854	726	2433	3167	2748	2919	4461	1719	2107	824	739	670	876	814	3243	2104	1276	2079	4945
aspartic acid	480387	232	79	87:91.0 96:51.0 97:57.0 98:86.0 99:100.0 100:3071.0 101:325.0 102:140.0 103:85.0 115:76.0 117:579.0 118:67.0 129:72.0 130:177.0 132:82.0 133:399.0 134:83.0 142:92.0 147:1028.0 148:289.0 149:74.0 160:33.0 163:47.0 164:28.0 173:22.0 174:51.0 188:319.0 189:76.0 190:42.0 202:314.0 203:31.0 204:79.0 216:94.0 218:511.0 219:116.0 220:18.0 232:2572.0 233:417.0 234:183.0 235:21.0 267:39.0 291:15.0 306:42.…	5960	C00049	CKLJMWTZIZZHCS-REOHCLBHSA-N	94611	58370	64826	41999	80480	79921	157356	228158	116239	133325	157150	12836	43492	38880	64739	51934	82556	60686	69380	78186	103668
asparagine	553743	231	369588	85:5318.0 86:8685.0 87:4286.0 88:2645.0 89:20925.0 90:4572.0 91:1167.0 97:786.0 98:10621.0 99:4490.0 100:67427.0 101:13050.0 102:12363.0 103:140095.0 104:14184.0 105:14434.0 106:985.0 109:425.0 111:1873.0 112:1768.0 113:2060.0 114:17369.0 115:21135.0 116:183956.0 117:33418.0 118:14247.0 119:6078.0 120:784.0 125:6198.0 126:2492.0 127:2444.0 128:10059.0 129:22124.0 130:19769.0 131:39679.0 132:82439…	6267	C00152	DCXYFEDJOCDNAF-REOHCLBHSA-N	29534	3038	7183	17289	9837	11948	11091	13099	12311	10860	27109	3364	4942	3234	3058	3471	7487	4372	4086	5987	8738
arachidic acid	856421	117	291	85:167.0 89:444.0 90:10.0 92:58.0 93:400.0 94:80.0 95:656.0 98:494.0 99:384.0 100:46.0 102:86.0 105:51.0 107:116.0 110:60.0 111:101.0 113:12.0 115:21.0 116:933.0 117:16860.0 118:1459.0 119:650.0 120:71.0 125:117.0 128:67.0 129:7682.0 130:803.0 132:6486.0 133:1341.0 134:343.0 135:92.0 137:72.0 138:29.0 140:58.0 141:48.0 143:611.0 144:144.0 145:3932.0 146:417.0 157:65.0 159:172.0 160:80.0 161:46.0 …	10467	C06425	VKOBVWXKNCXXDE-UHFFFAOYSA-N	5167	2908	2820	22945	3597	5334	3439	11279	8486	2865	9544	2764	3271	2128	2987	4161	11215	6916	4384	3892	7989
arabitol	570685	217	17001	85:1293.0 86:336.0 87:2250.0 88:1800.0 89:10668.0 90:944.0 91:389.0 93:11.0 94:91.0 97:229.0 98:214.0 99:1575.0 100:556.0 101:9601.0 102:1764.0 103:111243.0 104:10199.0 105:5343.0 106:115.0 107:87.0 108:59.0 109:95.0 110:79.0 111:829.0 112:123.0 113:2239.0 114:485.0 115:2683.0 116:4353.0 117:51800.0 118:5071.0 119:3906.0 120:387.0 121:197.0 123:19.0 125:110.0 127:622.0 128:411.0 129:46607.0 130:5…	94154	C01904	HEBKCHPVOIAQTA-QWWZWVQMSA-N	5172	4463	2590	7129	4206	5283	1867	4248	3945	4052	2853	940	2209	1145	828	676	5855	2745	2855	2504	2559
alpha-ketoglutarate	507392	198	294	85:208.0 87:154.0 89:4657.0 90:84.0 91:201.0 94:49.0 98:155.0 99:133.0 101:112.0 102:113.0 103:234.0 110:90.0 112:1654.0 113:180.0 114:75.0 115:296.0 118:19.0 125:56.0 126:615.0 128:246.0 129:323.0 131:331.0 133:422.0 135:87.0 142:51.0 143:95.0 144:23.0 145:67.0 147:7768.0 148:1161.0 149:693.0 152:14.0 154:243.0 155:35.0 156:3139.0 157:398.0 158:205.0 159:36.0 160:14.0 161:16.0 163:100.0 170:1125…	51	C00026	KPGXRSRHYNQIFN-UHFFFAOYSA-N	2670	1333	1371	1105	2413	2803	1904	3944	2610	4326	1401	800	3365	1269	1256	2433	2720	4274	3983	2269	3875
alpha-aminoadipic acid	571057	260	17973	85:1555.0 86:2633.0 87:846.0 88:680.0 89:284.0 90:386.0 92:329.0 94:164.0 95:2.0 96:908.0 98:4190.0 99:1189.0 100:13430.0 101:1626.0 102:1520.0 103:3607.0 104:385.0 105:2.0 107:7.0 108:1334.0 109:203.0 110:74.0 112:723.0 114:1527.0 115:7109.0 116:3722.0 117:7399.0 118:1068.0 119:192.0 120:191.0 124:222.0 126:23.0 128:18099.0 129:16012.0 130:3295.0 131:5367.0 132:1481.0 133:4474.0 134:744.0 135:24…	92136	C00956	OYIFNHCXNCRBQI-BYPYZUCNSA-N	1637	1704	2013	1699	2153	2447	2955	2897	1551	2543	1452	389	1116	269	69	596	1130	856	909	1059	1529
allantoic acid dehydrated	723539	259	33396	85:931.0 86:1013.0 87:7234.0 88:654.0 89:2054.0 90:248.0 91:98.0 94:95.0 95:142.0 96:47.0 97:165.0 98:350.0 99:2261.0 100:9472.0 101:4215.0 102:1387.0 103:3977.0 104:351.0 105:449.0 106:56.0 109:108.0 110:221.0 111:282.0 112:276.0 113:1431.0 114:799.0 115:1382.0 116:3650.0 117:7368.0 118:901.0 119:366.0 122:34.0 123:97.0 125:50.0 126:90.0 127:333.0 128:446.0 129:6623.0 130:1981.0 131:2146.0 132:1…	203	C00499	NUCLJNSWZCHRKL-UHFFFAOYSA-N	456	423	378	367	426	545	533	508	420	527	297	1048	460	309	398	650	717	430	451	673	917
alanine-alanine	522546	116	84119	85:1571.0 86:1791.0 87:1892.0 88:597.0 89:299.0 95:10.0 97:488.0 98:97.0 99:267.0 100:3094.0 101:1284.0 102:1277.0 103:1716.0 104:302.0 105:510.0 108:53.0 110:263.0 112:207.0 113:220.0 114:776.0 115:651.0 116:37705.0 117:5721.0 118:3529.0 119:241.0 120:197.0 125:76.0 127:526.0 128:398.0 129:613.0 130:922.0 131:3033.0 132:917.0 133:608.0 134:137.0 139:44.0 140:598.0 142:82.0 143:282.0 144:545.0 14…	5484352	C00993	DEFJQIDDEAULHB-IMJSIDKUSA-N	6334	3308	2849	3917	4483	4227	5005	8188	3946	6785	4798	1456	7204	2545	2930	3564	4905	8424	10401	5149	9296
alanine	244189	116	2	85:3158.0 86:13644.0 87:4068.0 88:3439.0 89:983.0 90:196.0 91:253.0 93:372.0 94:6680.0 95:665.0 97:207.0 98:1020.0 99:805.0 100:24444.0 101:7141.0 102:7827.0 103:18348.0 104:1762.0 105:2019.0 107:860.0 110:602.0 112:751.0 113:917.0 114:4190.0 115:4871.0 116:395401.0 117:48488.0 118:16494.0 119:2692.0 120:172.0 127:1339.0 128:5915.0 129:862.0 130:2771.0 131:6829.0 132:2965.0 133:10359.0 134:1720.0…	5950	C00041	QNAYBMKLOCPYGJ-REOHCLBHSA-N	102015	25048	24099	75183	159332	124623	69467	91322	84209	54229	104387	289249	277583	372578	461013	354137	332051	254238	379553	223424	380141
adipic acid	474435	111	125	85:2037.0 86:2852.0 87:703.0 88:641.0 89:904.0 90:27.0 91:64.0 92:167.0 93:122.0 94:58.0 95:60.0 96:79.0 97:441.0 99:4029.0 100:405.0 101:502.0 102:524.0 105:259.0 107:59.0 108:26.0 109:187.0 110:362.0 111:58622.0 112:3744.0 113:1086.0 114:171.0 115:1351.0 116:2824.0 117:11244.0 118:1055.0 119:703.0 120:50.0 123:10.0 124:19.0 125:208.0 126:57.0 128:229.0 129:9390.0 130:2687.0 131:1989.0 132:910.0…	196	C06104	WNLRTRBMVRJNCN-UHFFFAOYSA-N	38621	16266	21323	14804	5733	20153	8252	7165	117376	5597	8319	14361	7647	262	13333	7236	21596	18801	3536	12803	190164
adenosine-5-monophosphate	1038688	315	1726	89:44.0 90:17.0 95:28.0 99:134.0 100:1.0 101:125.0 103:17.0 109:23.0 111:98.0 113:1.0 114:17.0 115:10.0 121:48.0 125:109.0 129:374.0 133:166.0 137:3.0 140:48.0 141:68.0 142:69.0 143:116.0 147:698.0 151:31.0 153:46.0 156:6.0 157:17.0 158:16.0 162:7.0 164:3.0 165:144.0 169:2803.0 170:341.0 171:190.0 178:12.0 181:16.0 184:73.0 189:15.0 192:650.0 193:195.0 195:98.0 197:2.0 206:112.0 207:185.0 208:286…	6083	C00020	UDMBCSSLTHHNCD-KQYNXXCUSA-N	226	190	218	401	194	184	198	322	195	142	178	629	141	175	317	153	318	181	203	267	377
adenine	646534	264	1764	85:258.0 92:26.0 93:169.0 98:13.0 99:241.0 100:98.0 102:99.0 104:48.0 110:149.0 111:262.0 112:6.0 116:64.0 122:1.0 124:60.0 126:21.0 129:21.0 130:276.0 137:10.0 138:43.0 139:12.0 144:218.0 148:39.0 149:1110.0 150:48.0 152:17.0 153:364.0 157:26.0 158:2.0 160:15.0 162:52.0 164:56.0 165:208.0 166:57.0 167:27.0 180:42.0 192:582.0 202:3.0 205:36.0 206:131.0 219:65.0 221:9.0 223:14.0 225:69.0 226:52.0 …	190	C00147	GFFGJBXGBJISGV-UHFFFAOYSA-N	1013	1369	1371	779	1140	1629	1407	1024	1169	1407	967	920	1128	470	559	1093	2545	1201	1380	1242	1775
6-hydroxynicotinic acid	510614	268	114257	85:189.0 89:181.0 90:79.0 92:23.0 93:53.0 94:107.0 95:284.0 96:64.0 97:69.0 100:186.0 101:258.0 105:41.0 106:45.0 108:50.0 109:46.0 111:64.0 112:73.0 115:23.0 116:93.0 119:115.0 120:91.0 121:56.0 122:138.0 123:136.0 124:69.0 125:31.0 127:207.0 128:90.0 132:36.0 133:194.0 134:48.0 135:68.0 136:126.0 138:51.0 140:25.0 142:69.0 146:32.0 150:67.0 151:125.0 152:149.0 153:24.0 159:50.0 161:47.0 165:90.…	72924	C01020	BLHCMGRVFXRYRN-UHFFFAOYSA-N	631	797	1636	1142	3428	1181	614	515	2460	1287	1355	2042	4027	3063	3243	2492	2682	2394	2169	2312	3179
6-deoxyglucose	573663	117	85102	85:1382.0 86:894.0 87:839.0 88:367.0 89:5317.0 90:407.0 91:305.0 95:82.0 96:126.0 97:153.0 98:192.0 99:868.0 100:2605.0 101:2321.0 102:1181.0 103:5551.0 104:561.0 105:2504.0 106:242.0 107:146.0 108:149.0 109:70.0 110:120.0 111:250.0 112:338.0 113:533.0 114:1548.0 115:2124.0 116:1054.0 117:90320.0 118:9236.0 119:3823.0 120:191.0 121:50.0 122:58.0 124:133.0 125:98.0 126:205.0 127:703.0 128:771.0 12…	441480	C08352	PNNNRSAQSRJVSB-JGWLITMVSA-N	8003	7603	6939	6597	6225	5650	4931	7704	7322	7579	2106	3039	5941	2393	1506	6572	11063	9883	6199	6682	9975
6-deoxyglucitol	596111	319	33458	85:700.0 86:543.0 87:861.0 88:477.0 89:2187.0 90:170.0 91:80.0 95:702.0 98:1.0 99:585.0 100:206.0 101:3261.0 102:617.0 103:11118.0 104:1086.0 105:590.0 107:33.0 110:22.0 111:180.0 112:30.0 113:432.0 114:101.0 115:1563.0 116:1327.0 117:44565.0 118:4828.0 119:2295.0 120:120.0 121:2.0 123:33.0 125:17.0 127:236.0 128:1.0 129:11360.0 130:1455.0 131:5741.0 132:609.0 133:5630.0 134:701.0 135:477.0 140:2…	151266		SKCKOFZKJLZSFA-JGWLITMVSA-N	1235	964	782	1206	1391	1556	1243	1182	1160	1253	1243	80	639	332	95	116	1064	809	735	733	1022
6-amino-1-methyluracil	645042	171	146921	85:524.0 86:126.0 89:51.0 99:3326.0 100:588.0 101:92.0 102:75.0 113:161.0 114:125.0 115:790.0 116:99.0 126:58.0 130:710.0 139:250.0 140:133.0 141:349.0 142:76.0 155:295.0 156:432.0 157:395.0 158:61.0 167:79.0 171:3926.0 172:737.0 173:285.0 181:729.0 182:133.0 183:120.0 186:57.0 187:73.0 195:20.0 197:831.0 198:152.0 199:82.0 211:63.0 212:60.0 213:832.0 214:176.0 215:74.0 238:99.0 239:334.0 240:43.…	75520		GZLZRPNUDBIQBM-UHFFFAOYSA-N	6704	310	620	703	579	929	759	745	591	391	360	351	833	159	335	219	806	387	336	386	480
5-methoxytryptamine	864466	174	284	86:1203.0 87:181.0 88:92.0 90:42.0 92:34.0 95:29.0 100:628.0 101:65.0 102:70.0 105:49.0 110:34.0 112:50.0 115:39.0 117:67.0 118:56.0 121:41.0 124:29.0 130:92.0 131:54.0 132:79.0 135:54.0 150:31.0 155:19.0 158:46.0 159:57.0 172:30.0 174:4979.0 175:869.0 176:366.0 202:87.0 204:33.0 205:32.0 206:13.0 211:21.0 212:12.0 217:34.0 218:39.0 222:50.0 223:29.0 225:17.0 228:24.0 231:36.0 233:36.0 235:29.0 2…	1833	C05659	JTEJPPKMYBDEMY-UHFFFAOYSA-N	959	997	688	319	474	418	628	392	418	1043	541	3140	1872	1566	2135	2668	3181	1533	1551	1151	1861
5'-deoxy-5'-methylthioadenosine	967036	236	21821	85:99.0 86:132.0 94:26.0 96:62.0 99:123.0 100:70.0 101:24.0 105:120.0 111:44.0 112:105.0 113:82.0 114:27.0 115:34.0 121:46.0 122:14.0 123:36.0 126:141.0 129:197.0 130:26.0 134:23.0 137:43.0 138:17.0 141:16.0 142:14.0 143:9.0 145:27.0 147:46.0 149:28.0 151:2.0 155:2.0 157:5.0 162:54.0 163:36.0 164:9.0 165:196.0 167:14.0 169:374.0 170:80.0 171:39.0 173:30.0 175:661.0 176:140.0 177:69.0 179:27.0 185…	439176	C00170	WUUGFSXJNOTRMR-IOSLPCCCSA-N	769	510	520	261	367	376	386	275	257	697	311	2452	1662	758	1862	2383	1114	1393	1180	882	1310
5-aminovaleric acid	536657	174	1698	85:189.0 86:2159.0 87:251.0 97:75.0 98:42.0 99:58.0 100:1189.0 101:180.0 102:422.0 107:116.0 109:25.0 112:223.0 114:52.0 115:46.0 116:194.0 117:280.0 123:29.0 125:1.0 126:134.0 128:21.0 129:828.0 130:249.0 131:289.0 132:190.0 133:45.0 135:16.0 146:99.0 148:253.0 152:19.0 154:184.0 156:230.0 157:40.0 158:71.0 160:40.0 170:64.0 172:165.0 174:8981.0 175:1547.0 176:642.0 177:54.0 186:31.0 188:42.0 19…	138	C00431	JJMDCOVWQOJGCB-UHFFFAOYSA-N	1141762	920551	1078706	1014885	907218	1217711	960565	576560	906622	847564	886198	519372	941189	734077	440904	314413	1103526	1145561	705252	823797	1094269
4-hydroxyphenylacetic acid	542795	179	31555	85:74.0 89:848.0 90:484.0 91:340.0 93:30.0 95:3.0 97:50.0 98:40.0 101:1.0 102:542.0 104:207.0 105:301.0 107:207.0 109:9.0 112:6.0 113:36.0 114:37.0 116:22.0 117:97.0 119:14.0 121:91.0 123:17.0 130:32.0 133:307.0 134:89.0 135:516.0 136:71.0 137:25.0 142:12.0 145:27.0 147:753.0 149:559.0 150:125.0 151:12.0 153:1.0 161:273.0 162:35.0 163:909.0 164:2215.0 165:409.0 166:53.0 169:9.0 171:18.0 172:6.0 1…	127	C00642	XQXPVVBIMDBYFF-UHFFFAOYSA-N	5462	2690	1930	2538	3330	2933	3095	3592	2038	3536	4647	801	2827	1396	390	1791	3688	4683	4265	3090	4303
4-hydroxymandelic acid	601658	267	131944	85:296.0 90:109.0 91:971.0 92:169.0 93:182.0 95:1095.0 97:117.0 100:86.0 105:907.0 107:182.0 109:74.0 110:92.0 115:487.0 116:91.0 119:550.0 121:117.0 122:52.0 127:281.0 128:39.0 131:58.0 133:2349.0 134:292.0 135:1394.0 136:116.0 137:112.0 140:71.0 147:4696.0 149:1655.0 150:258.0 151:1492.0 152:72.0 153:52.0 161:720.0 162:67.0 163:1228.0 164:205.0 165:191.0 171:120.0 174:72.0 176:61.0 177:414.0 17…	328	C11527	YHXHKYRQLYQUIH-UHFFFAOYSA-N	3570	8333	4828	5223	6951	5594	7406	2185	5453	7216	4604	377	468	422	221	349	852	619	262	3235	4037
4-hydroxybutyric acid	325027	233	85123	85:1473.0 86:1030.0 88:1141.0 90:78.0 97:88.0 99:1509.0 100:534.0 101:1470.0 102:152.0 103:1274.0 104:135.0 105:287.0 109:555.0 110:127.0 111:131.0 113:83.0 115:915.0 116:653.0 117:10011.0 118:922.0 119:717.0 129:821.0 130:174.0 131:930.0 132:466.0 133:1873.0 134:148.0 143:2878.0 144:298.0 147:42121.0 148:6583.0 149:3200.0 150:406.0 151:85.0 157:102.0 187:41.0 192:99.0 204:836.0 205:197.0 222:17.…	10413	C00989	SJZRECIVHVDYJC-UHFFFAOYSA-N	1219	1039	1147	1070	1245	1094	1180	1130	1077	895	996	656	697	589	647	598	1060	744	986	796	1015
4-hydroxybenzoate	537925	223	34016	85:234.0 86:343.0 87:138.0 88:10.0 89:445.0 90:153.0 91:1213.0 92:426.0 94:40.0 95:138.0 97:24.0 99:110.0 100:926.0 102:103.0 103:924.0 104:382.0 105:205.0 107:273.0 108:181.0 109:237.0 110:52.0 111:54.0 112:151.0 113:137.0 114:118.0 115:619.0 116:25.0 117:1204.0 118:246.0 119:2.0 120:165.0 121:272.0 122:78.0 126:804.0 128:1.0 129:116.0 130:67.0 131:85.0 132:195.0 133:25.0 134:349.0 135:418.0 136…	135	C00156	FJKROLUGYXJWQN-UHFFFAOYSA-N	12969	7386	10111	10862	9318	4541	3369	2447	9378	7983	17073	1002	1547	1397	734	1807	2784	1935	1305	4985	7658
4-aminobutyric acid	488730	304	1842	85:2931.0 86:36127.0 88:1868.0 89:824.0 90:367.0 91:21.0 92:27.0 93:383.0 94:61.0 95:474.0 96:289.0 97:896.0 98:1926.0 99:2673.0 100:23284.0 101:4921.0 102:4701.0 103:1487.0 104:675.0 105:715.0 106:24.0 107:184.0 108:203.0 109:406.0 110:716.0 111:335.0 112:2089.0 113:1884.0 114:3527.0 115:3212.0 116:3300.0 117:5040.0 118:1020.0 119:1376.0 120:195.0 121:54.0 122:39.0 123:55.0 124:233.0 125:201.0 1…	119	C00334	BTCSSZJGUNDROE-UHFFFAOYSA-N	13872	11463	11729	2283	4442	16760	14436	18269	14037	15482	7478	1490	4253	4202	2053	1336	7606	6019	6360	9439	12213
3-phenyllactic acid	516011	193	113643	90:151.0 91:4047.0 92:276.0 93:36.0 101:283.0 103:861.0 104:675.0 105:348.0 115:199.0 117:554.0 118:76.0 119:236.0 120:23.0 121:151.0 123:19.0 131:1334.0 132:204.0 133:1618.0 134:213.0 135:228.0 137:22.0 144:30.0 147:9562.0 148:1737.0 149:951.0 150:54.0 161:262.0 163:188.0 164:41.0 169:74.0 175:49.0 176:17.0 177:84.0 178:39.0 190:53.0 191:160.0 192:127.0 193:7922.0 194:979.0 195:193.0 205:277.0 2…	3848		VOXXWSYKYCBWHO-UHFFFAOYSA-N	4427	5836	1435	2893	3340	1237	4233	4870	3109	3545	2931	1101	3231	2109	8364	752	4857	2475	7260	3924	5739
3-methoxytyramine	713577	174	16906	85:68.0 86:2517.0 94:16.0 99:130.0 100:759.0 107:140.0 110:121.0 115:34.0 116:21.0 119:353.0 121:135.0 122:25.0 124:33.0 125:13.0 126:2.0 128:4.0 129:363.0 130:337.0 132:115.0 140:43.0 142:50.0 143:122.0 144:22.0 145:66.0 146:99.0 153:63.0 157:23.0 158:8.0 161:14.0 162:54.0 167:55.0 168:80.0 169:23.0 170:2.0 171:103.0 174:5086.0 175:1149.0 176:354.0 177:173.0 179:365.0 180:154.0 181:53.0 183:10.0…	1669	C05587	DIVQKHQLANKJQO-UHFFFAOYSA-N	3311	2952	2154	2762	3510	4065	3802	2400	4338	4912	3072	548	842	324	374	1066	3081	1548	2014	1472	2523
3-hydroxypropionic acid	269265	177	1977	85:317.0 87:1774.0 88:555.0 89:599.0 90:145.0 92:72.0 94:12.0 97:21.0 98:250.0 99:13.0 100:2863.0 101:1816.0 102:1129.0 103:1749.0 104:165.0 105:296.0 106:148.0 107:346.0 108:79.0 110:47.0 111:3.0 112:18.0 114:15.0 115:504.0 116:1895.0 117:741.0 118:214.0 124:3.0 125:97.0 127:452.0 128:11.0 129:912.0 130:261.0 131:1035.0 132:105.0 133:1862.0 134:111.0 135:188.0 139:1.0 140:13.0 142:22.0 143:205.0…	68152	C01013	ALRHLSYJTWAHJZ-UHFFFAOYSA-N	17908	22297	22541	19462	18277	18206	20370	16760	19974	16476	28269	17674	16788	7982	9388	13385	45361	26939	8485	11206	24521
3-hydroxybutyric acid	278829	191	46	85:450.0 87:771.0 88:5166.0 89:671.0 90:145.0 94:224.0 95:75.0 97:109.0 98:70.0 99:1234.0 101:2196.0 102:582.0 103:2032.0 105:352.0 109:157.0 113:55.0 115:2782.0 116:646.0 117:17448.0 118:1693.0 119:885.0 129:133.0 130:3251.0 131:2461.0 132:429.0 133:4316.0 134:935.0 135:236.0 136:26.0 139:19.0 141:18.0 142:263.0 143:1572.0 144:186.0 145:164.0 147:38986.0 148:6470.0 149:3551.0 150:327.0 151:91.0 …	92135	C01089	WHBMMWSBFZVSSR-GSVOUGTGSA-N	25040	44123	49296	34322	60525	47391	51959	36665	42594	40878	23318	58597	3673	8597	21029	22649	49824	39471	17199	39763	13837
3-hydroxy-3-methylglutaric acid	521554	247	32000	85:626.0 88:16.0 99:275.0 100:730.0 101:73.0 102:61.0 103:177.0 105:4.0 109:1920.0 110:105.0 111:74.0 112:83.0 113:58.0 114:82.0 115:2396.0 116:497.0 117:648.0 119:126.0 122:1.0 128:36.0 129:150.0 131:335.0 133:955.0 134:20.0 135:5.0 140:38.0 141:84.0 142:47.0 144:16.0 147:3623.0 148:545.0 149:525.0 150:59.0 151:23.0 157:174.0 159:95.0 163:168.0 164:7.0 170:7.0 171:247.0 172:45.0 183:513.0 184:30…	1662	C03761	NPOAOTPXWNWTSH-UHFFFAOYSA-N	2613	3194	1416	3593	1981	1894	1593	1462	2990	3293	5894	893	866	569	255	411	605	904	247	1845	2229
3-epicholic acid	1105561	253	134643	85:253.0 91:745.0 93:876.0 95:324.0 97:149.0 98:60.0 101:204.0 102:65.0 104:184.0 105:869.0 107:184.0 109:122.0 110:50.0 113:170.0 115:475.0 116:488.0 117:460.0 119:207.0 121:248.0 122:47.0 127:198.0 128:67.0 129:641.0 130:114.0 131:433.0 132:98.0 134:246.0 136:37.0 141:134.0 142:166.0 143:846.0 144:180.0 145:763.0 146:91.0 147:1318.0 148:129.0 152:83.0 153:46.0 155:294.0 156:107.0 157:609.0 158:…	5283870		BHQCQFFYRZLCQQ-UXWVVXDJSA-N	1318	1860	1201	699	1041	1429	2298	1809	945	1290	2681	453	2527	873	261	186	14936	17768	22432	3783	5473
3-deoxyhexitol	617140	219	21722	85:1361.0 86:3025.0 87:1899.0 88:1165.0 89:5407.0 90:557.0 91:664.0 92:72.0 93:410.0 94:412.0 95:2502.0 96:628.0 97:1227.0 98:353.0 99:1474.0 100:541.0 101:7924.0 102:1029.0 103:44360.0 104:4372.0 105:2280.0 106:111.0 107:500.0 108:259.0 109:295.0 110:383.0 111:1297.0 112:190.0 113:1242.0 114:289.0 115:5459.0 116:2746.0 117:17341.0 118:1761.0 119:1980.0 120:156.0 121:144.0 122:33.0 123:125.0 124:…	560035		RUIACMUVCHMOMF-UHFFFAOYSA-N	1984	2305	2453	1493	2392	1592	2389	1858	1641	2633	1769	678	794	540	720	541	1454	1166	1111	1322	1870
3-Aminopiperidine-2,6-dione 2TMS	525893	156	215853	85:6557.0 86:3382.0 92:43.0 94:225.0 95:211.0 97:365.0 98:2675.0 99:2953.0 100:7113.0 101:3220.0 106:82.0 108:195.0 110:581.0 111:400.0 112:4029.0 113:2102.0 114:2003.0 115:1921.0 116:17844.0 117:3573.0 118:1437.0 119:557.0 121:1648.0 122:20.0 123:33.0 124:139.0 126:467.0 127:579.0 128:1787.0 129:3959.0 130:2661.0 132:634.0 133:3611.0 134:400.0 135:376.0 138:92.0 139:170.0 140:7311.0 141:2540.0 1…	134508		NPWMTBZSRRLQNJ-UHFFFAOYSA-N	5716	4722	5190	4621	6074	7743	5761	7464	10413	5702	4950	2864	4632	2810	4627	8034	6981	5751	7474	6095	8481
3-aminoisobutyric acid	455267	248	68084	86:338518.0 87:46881.0 88:16592.0 99:1719.0 100:184623.0 101:23299.0 102:35160.0 103:16116.0 104:4899.0 113:5017.0 114:8548.0 115:3909.0 116:23405.0 117:18916.0 118:5795.0 119:6263.0 120:431.0 122:605.0 130:36886.0 131:26230.0 132:14131.0 133:54171.0 134:10324.0 135:989.0 136:144.0 144:5214.0 146:15280.0 147:92433.0 148:14500.0 149:6149.0 150:1268.0 157:1090.0 158:5311.0 160:11439.0 162:1053.0 17…	64956	C05145	QCHPKSFMDHPSNR-UHFFFAOYSA-N	4355	4309	3736	4327	4464	5963	5006	3757	3657	5661	126	633	4159	729	447	600	14179	8224	8958	4440	7026
3,6-anhydro-D-glucose	587617	231	16782	85:2651.0 86:1379.0 87:3019.0 88:1300.0 89:25434.0 90:2285.0 91:1263.0 92:115.0 93:1209.0 94:1132.0 95:14971.0 96:2959.0 97:1423.0 98:4240.0 99:2750.0 100:4219.0 101:13829.0 102:3622.0 103:44711.0 104:3976.0 105:12724.0 106:1217.0 107:496.0 108:481.0 109:489.0 110:986.0 111:2472.0 112:1444.0 113:1770.0 114:861.0 115:3085.0 116:3634.0 117:19400.0 118:2401.0 119:3534.0 120:636.0 121:1755.0 122:419.…	16069993	C06478	WZYRMLAWNVOIEX-SLPGGIOYSA-N	7787	8411	7884	7901	8246	10301	8099	8398	7490	9724	6589	435	1688	1259	1073	2196	8520	7106	4392	4984	7130
3,6-anhydro-D-galactose	588886	231	102714	85:192.0 86:135.0 87:64.0 88:217.0 89:4369.0 90:296.0 91:328.0 92:63.0 93:171.0 94:173.0 95:2021.0 96:291.0 97:94.0 98:608.0 99:333.0 100:613.0 101:2506.0 102:326.0 103:4816.0 104:494.0 105:1735.0 106:197.0 107:96.0 108:60.0 109:30.0 110:66.0 111:435.0 112:245.0 113:287.0 114:68.0 115:458.0 116:580.0 117:2812.0 118:407.0 119:583.0 121:215.0 122:64.0 123:123.0 124:59.0 125:104.0 126:952.0 127:256.…	16069996	C06474	WZYRMLAWNVOIEX-BGPJRJDNSA-N	4288	6912	8608	7612	9219	7416	6691	6709	8233	10016	8141	629	5162	1564	1368	3005	9627	7967	4859	5596	8305
3,4-dihydroxyhydrocinnamic acid	673176	179	34133	86:57.0 88:2.0 89:62.0 91:247.0 93:29.0 95:307.0 98:55.0 100:233.0 101:210.0 103:148.0 104:129.0 105:148.0 107:217.0 108:38.0 109:71.0 110:8.0 111:71.0 112:54.0 113:469.0 114:111.0 115:183.0 116:91.0 117:147.0 119:382.0 120:201.0 121:24.0 122:57.0 123:94.0 126:18.0 129:72.0 130:135.0 131:466.0 134:44.0 135:65.0 136:344.0 137:95.0 139:47.0 140:6.0 141:102.0 142:161.0 143:60.0 144:161.0 146:24.0 14…	348154	C10447	DZAUWHJDUNRCTF-UHFFFAOYSA-N	439510	269321	173470	190636	538326	445986	379976	447331	172379	573382	47768	2754	80027	22042	1177	3258	47428	95198	137975	293763	375705
3,4-dihydroxycinnamic acid	748847	219	16546	85:1780.0 86:20.0 87:24.0 88:1684.0 89:4807.0 90:388.0 91:739.0 92:85.0 93:33.0 94:49.0 95:700.0 97:1259.0 98:647.0 99:413.0 101:816.0 102:963.0 103:1469.0 104:421.0 105:1160.0 106:113.0 107:601.0 108:95.0 109:940.0 110:199.0 111:64.0 112:116.0 113:303.0 115:3976.0 116:1253.0 117:4062.0 118:601.0 119:1232.0 120:1.0 121:523.0 122:115.0 123:7.0 124:63.0 125:51.0 127:648.0 128:467.0 129:1690.0 130:4…	689043	C01197	QAIPRVGONGVQAS-DUXPYHPUSA-N	23316	18925	18983	12794	18051	27228	26001	23416	13313	24583	10009	1424	3733	946	553	945	5071	5095	4673	7415	9807
3,4-dihydroxybenzoic acid	620200	193	16806	89:294.0 91:134.0 93:177.0 95:84.0 99:23.0 101:1.0 105:717.0 106:34.0 107:597.0 108:35.0 109:434.0 110:81.0 114:14.0 116:27.0 119:71.0 121:58.0 122:15.0 123:183.0 127:81.0 130:7.0 133:258.0 134:189.0 135:133.0 136:54.0 137:2319.0 138:203.0 139:29.0 141:73.0 142:124.0 143:107.0 144:53.0 149:8.0 151:103.0 152:33.0 157:315.0 160:202.0 161:42.0 162:19.0 163:433.0 164:141.0 165:2034.0 166:273.0 167:72…	72	C00230	YQUVCSBJEUQKSH-UHFFFAOYSA-N	7683	7994	10794	13018	8939	3668	2990	2438	7680	5005	13272	1036	1458	1149	432	1346	3413	3026	1616	4776	2158
3-(4-hydroxyphenyl)propionic acid	598147	179	110341	85:576.0 87:354.0 88:431.0 89:1639.0 90:679.0 91:2659.0 92:227.0 93:254.0 95:404.0 97:47.0 99:124.0 101:578.0 102:306.0 104:649.0 105:1003.0 107:471.0 110:63.0 115:641.0 116:1512.0 117:868.0 118:186.0 119:494.0 120:81.0 121:377.0 123:164.0 124:62.0 127:41.0 131:1081.0 133:818.0 134:134.0 135:1445.0 136:155.0 137:195.0 140:1363.0 141:53.0 145:234.0 147:1204.0 148:168.0 149:1752.0 150:374.0 151:130…	10394	C01744	NMHMNPHRMNGLLB-UHFFFAOYSA-N	83735	83358	47504	51195	54347	67706	87985	69009	59012	64110	41608	1227	3424	1540	382	914	11915	6921	2038	29693	38550
2-picolinic acid	383668	180	121035	86:84.0 92:84.0 93:239.0 95:84.0 106:547.0 108:158.0 109:135.0 115:87.0 120:119.0 122:176.0 124:29.0 125:35.0 128:45.0 136:2525.0 137:206.0 138:56.0 142:41.0 148:162.0 150:356.0 151:110.0 152:531.0 153:126.0 157:71.0 166:36.0 167:140.0 180:3764.0 181:391.0 182:142.0 204:31.0 219:28.0 226:18.0 232:21.0 257:32.0 267:68.0 287:53.0 288:18.0 289:25.0 293:23.0 294:25.0 298:27.0 322:15.0 332:14.0 472:15…	1018	C10164	SIOXPEMLGUPBBT-UHFFFAOYSA-N	413	339	938	1162	1920	1352	991	1256	2703	661	1123	1747	1611	864	1177	972	1801	1403	1199	550	1069
2-ketoisocaproic acid	310761	89	208	85:129.0 86:213.0 88:136.0 89:5113.0 90:387.0 91:282.0 98:690.0 99:3574.0 100:584.0 101:86.0 103:142.0 104:34.0 105:37.0 110:2780.0 111:140.0 113:196.0 114:693.0 115:2338.0 116:377.0 117:158.0 118:61.0 119:177.0 123:21.0 126:192.0 128:49.0 134:174.0 135:32.0 140:183.0 143:201.0 150:40.0 151:21.0 153:18.0 154:48.0 156:80.0 157:32.0 158:269.0 159:57.0 162:23.0 167:25.0 172:42.0 173:31.0 174:195.0 1…	70	C00233	BKAJNAXTPSGJCU-UHFFFAOYSA-N	1738	2125	1943	3070	1273	2726	1576	2093	1655	1863	2367	984	2414	1440	2895	2538	1271	1991	3196	1027	1511
2-ketobutyric acid	243116	89	105066	85:1227.0 86:6042.0 87:440.0 88:78.0 89:13335.0 90:970.0 91:500.0 92:18.0 93:44.0 94:65.0 98:76.0 99:122.0 100:422.0 101:140.0 102:35.0 103:130.0 107:155.0 110:59.0 111:103.0 112:173.0 113:2196.0 114:918.0 115:199.0 117:1196.0 118:111.0 122:24.0 123:37.0 126:81.0 127:306.0 128:759.0 129:2717.0 130:240.0 142:74.0 144:182.0 156:90.0 157:160.0 158:76.0 166:24.0 172:1938.0 173:241.0 174:172.0 187:33.…	58	C00109	TYEYBOSBBBHJIV-UHFFFAOYSA-N	3111	1909	5943	3290	1775	4217	1656	2596	2226	2309	3487	1889	2789	4631	6047	10542	10913	3148	3435	1400	7740
2-ketoadipic acid	331841	100	106429	86:100.0 89:3200.0 90:80.0 91:164.0 96:632.0 97:157.0 98:88.0 99:519.0 100:3977.0 101:130.0 102:35.0 103:128.0 113:15.0 119:659.0 126:23.0 127:1733.0 128:221.0 130:144.0 131:88.0 135:18.0 142:11.0 145:19.0 147:308.0 148:58.0 152:11.0 156:9.0 163:14.0 164:20.0 168:16.0 169:15.0 183:18.0 185:15.0 202:9.0 208:17.0 214:22.0 217:65.0 218:28.0 230:12.0 231:37.0 233:26.0 244:18.0 251:16.0 252:18.0 254:7…	71	C00322	FGSBNBBHOZHUBO-UHFFFAOYSA-N	249337	8358	8216	10018	7353	10890	9904	11402	3797	6680	277116	8525	43510	114480	85208	5659	18224	6446	3579	3246	5929
2-Hydroxyisocaproic acid	325346	159	85104	86:155.0 90:108.0 91:492.0 92:61.0 94:74.0 95:94.0 96:100.0 97:327.0 98:68.0 100:363.0 102:391.0 103:13609.0 104:1068.0 105:672.0 106:74.0 108:30.0 111:182.0 113:89.0 115:965.0 117:1875.0 118:177.0 119:207.0 120:71.0 121:64.0 122:44.0 123:35.0 125:19.0 127:303.0 128:19.0 130:292.0 131:1468.0 132:130.0 133:4379.0 134:466.0 135:439.0 144:371.0 149:1005.0 151:150.0 152:41.0 153:15.0 154:29.0 155:34.…			LVRFTAZAXQPQHI-UHFFFAOYSA-N	6369	6068	3440	5125	5145	5327	6268	7240	3881	4521	3267	3833	6225	702	3990	3404	1731	1655	1674	2957	3530
2-hydroxyglutaric acid	506306	247	2000	85:987.0 86:115.0 99:30.0 101:119.0 103:121.0 105:91.0 115:9.0 116:84.0 117:39.0 129:3826.0 130:487.0 131:370.0 132:6.0 133:412.0 134:38.0 146:11.0 147:1685.0 148:252.0 149:537.0 150:24.0 157:1113.0 158:97.0 159:129.0 163:13.0 172:4.0 184:12.0 203:612.0 204:140.0 217:9.0 218:20.0 231:219.0 247:1048.0 248:174.0 249:17.0 349:124.0 350:3.0 354:11.0 477:11.0 479:1.0	43	C02630	HWXBTNAVRSUOJR-UHFFFAOYSA-N	48759	56836	51210	46103	47918	47930	52350	47367	47421	43591	44146	37858	55745	31725	5925	27785	93371	49636	46693	36361	56515
2-deoxytetronic acid	433456	189	1208	85:3678.0 86:419.0 87:1070.0 88:693.0 89:3868.0 90:231.0 91:269.0 92:61.0 94:196.0 96:136.0 97:220.0 98:279.0 99:1268.0 100:276.0 101:10175.0 102:1066.0 103:3549.0 104:443.0 105:707.0 106:118.0 107:102.0 108:142.0 109:54.0 111:177.0 112:57.0 113:377.0 114:530.0 115:1621.0 116:869.0 117:12125.0 118:1194.0 119:1640.0 120:183.0 121:154.0 123:18.0 127:243.0 129:6961.0 130:984.0 131:3106.0 132:474.0 1…	150929		DZAIOXUZHHTJKN-UHFFFAOYSA-N	17551	18336	18817	18033	20219	19768	13546	19564	18360	17504	19804	2143	2544	988	465	874	25512	7948	1212	7371	12357
2-deoxypentitol	521785	231	21714	86:46.0 88:28.0 89:367.0 90:3.0 95:6.0 98:2.0 99:11.0 100:23.0 101:430.0 103:1724.0 104:27.0 108:40.0 114:18.0 115:39.0 116:38.0 117:1441.0 118:62.0 119:35.0 129:1593.0 131:604.0 133:684.0 134:7.0 143:75.0 145:46.0 147:2914.0 148:403.0 149:190.0 155:107.0 159:21.0 163:94.0 171:245.0 172:17.0 174:77.0 175:47.0 189:139.0 190:8.0 200:16.0 203:169.0 204:37.0 205:891.0 206:114.0 207:17.0 217:14.0 231:…	249377		ZDAWZDFBPUUDAY-UHFFFAOYSA-N	4982	10328	8970	5903	8443	9750	10003	9817	4840	8463	8555	3578	13018	5973	3103	1935	12692	10333	11820	3123	9782
2-aminophenol	438445	150	124439	90:40.0 91:610.0 92:264.0 102:330.0 103:101.0 105:91.0 106:500.0 107:111.0 118:53.0 120:128.0 121:114.0 131:155.0 132:81.0 134:79.0 135:2899.0 136:412.0 137:172.0 146:31.0 148:117.0 149:172.0 150:5118.0 151:615.0 152:196.0 162:37.0 163:28.0 164:126.0 165:1107.0 166:269.0 167:47.0 176:23.0 178:153.0 179:62.0 180:150.0 181:99.0 194:63.0 222:111.0 223:30.0 237:13.0 238:764.0 239:206.0 240:99.0 252:3…	5801		CDAWCLOXVUBKRW-UHFFFAOYSA-N	1655	1269	1039	1313	868	1725	1594	1449	845	1382	1036	413	291	132	167	354	781	580	443	692	992
2,5-dihydroxypyrazine	397526	241	2254	85:168.0 86:172.0 87:115.0 93:14.0 97:710.0 98:27.0 100:66.0 108:4.0 109:15.0 111:179.0 113:419.0 114:172.0 115:562.0 127:101.0 128:126.0 129:169.0 130:13.0 140:38.0 144:10.0 145:499.0 146:11.0 167:155.0 168:17.0 172:5.0 174:1.0 177:4.0 182:157.0 183:31.0 197:1.0 211:11.0 213:6.0 215:3.0 241:1811.0 242:397.0 243:132.0 255:138.0 256:387.0 257:73.0 258:12.0 302:5.0 311:2.0 328:1.0 337:1.0 395:8.0 4…	23368901		USHRADXTTYICIJ-UHFFFAOYSA-N	2336	2448	2151	1760	2492	2349	2608	2208	2157	754	1758	6164	1067	1048	745	3252	3274	2051	1910	1853	3263
1-monopalmitin	900644	371	391871	85:3051.0 86:1.0 87:217.0 88:553.0 89:1186.0 90:64.0 94:336.0 95:2990.0 96:87.0 97:1809.0 98:645.0 99:1106.0 101:5698.0 102:617.0 103:4448.0 104:447.0 105:471.0 109:1280.0 111:804.0 113:313.0 115:292.0 116:2917.0 117:3820.0 118:377.0 121:148.0 122:78.0 123:492.0 124:109.0 125:482.0 128:132.0 129:4579.0 130:808.0 131:2381.0 132:1264.0 133:2875.0 134:541.0 135:93.0 137:479.0 138:41.0 139:102.0 140:…	14900		QHZLMUACJMDIAE-UHFFFAOYSA-N	581	318	462	506	487	945	509	313	437	339	554	479	359	248	216	366	1111	540	318	509	778
1-methylinosine	1026110	259	66733	87:140.0 88:47.0 89:252.0 95:255.0 97:358.0 99:1376.0 100:343.0 101:537.0 103:3899.0 104:471.0 110:564.0 112:6.0 113:742.0 114:317.0 115:1273.0 117:1581.0 118:106.0 119:1.0 121:62.0 126:161.0 127:491.0 129:1660.0 130:151.0 131:1101.0 132:429.0 133:839.0 134:31.0 140:148.0 141:466.0 142:548.0 143:507.0 144:989.0 145:386.0 146:403.0 148:606.0 150:220.0 151:470.0 153:486.0 154:66.0 155:320.0 156:164…	65095		WJNGQIYEQLPJMN-IOSLPCCCSA-N	613	522	520	563	536	663	404	336	574	385	1015	186	452	148	68	538	661	545	428	426	652
1-methylgalactose	664807	204	477	85:1337.0 86:428.0 87:1347.0 88:1090.0 89:3019.0 91:610.0 93:41.0 94:89.0 97:302.0 99:215.0 101:3717.0 102:1142.0 103:8622.0 104:351.0 105:563.0 106:96.0 107:54.0 112:185.0 113:798.0 114:291.0 115:498.0 116:2211.0 117:5393.0 118:627.0 119:1251.0 122:9.0 125:47.0 127:727.0 128:914.0 129:5558.0 130:1595.0 131:2661.0 132:304.0 133:5828.0 135:519.0 136:68.0 137:60.0 138:73.0 140:44.0 142:77.0 143:134…	2108		HOVAGTYPODGVJG-UHFFFAOYSA-N	2552	2416	1765	2132	2789	6591	2221	1579	3775	3304	333	995	876	898	1943	1768	5316	818	1720	1879	2242
1-kestose	1123027	361	14692	85:82.0 86:7.0 87:73.0 88:49.0 89:205.0 90:6.0 91:36.0 92:11.0 93:9.0 94:6.0 95:27.0 96:65.0 97:71.0 98:15.0 99:87.0 100:11.0 101:252.0 102:170.0 103:4097.0 104:359.0 105:175.0 106:23.0 107:40.0 108:5.0 109:193.0 110:14.0 111:55.0 112:15.0 113:139.0 114:34.0 115:149.0 116:95.0 117:736.0 118:77.0 119:85.0 120:6.0 121:16.0 122:12.0 123:22.0 124:13.0 125:21.0 126:24.0 127:99.0 128:17.0 129:2764.0 13…	440080	C03661	VAWYEUIPHLMNNF-OESPXIITSA-N	887	602	699	647	645	738	563	689	736	596	20747	244	233	579	242	9483	1215	1287	512	828	3246
1-hexadecanol	679596	299	16713	85:705.0 86:51.0 89:1086.0 90:140.0 91:307.0 97:1910.0 98:76.0 99:149.0 100:37.0 101:703.0 102:99.0 103:1810.0 104:22.0 106:25.0 110:37.0 111:800.0 112:61.0 113:101.0 114:49.0 115:16.0 117:120.0 125:182.0 127:25.0 129:351.0 130:47.0 142:3.0 143:136.0 144:18.0 145:15.0 157:186.0 184:83.0 187:40.0 189:14.0 201:2.0 204:93.0 205:304.0 206:39.0 209:9.0 217:431.0 218:22.0 219:17.0 227:8.0 229:22.0 231:…	2682	C00823	BXWNKGSJHAJOGX-UHFFFAOYSA-N	1360	1293	1096	871	642	976	760	541	2119	621	775	555	583	350	453	555	1166	1004	410	962	2077
1,5-anhydroglucitol	633603	217	209168	85:8076.0 87:8514.0 88:4105.0 89:11826.0 91:2299.0 93:1315.0 97:9162.0 99:7502.0 101:39453.0 103:19594.0 104:9922.0 105:4488.0 107:1196.0 112:683.0 113:13185.0 114:2377.0 115:20033.0 116:21845.0 117:18727.0 118:2184.0 119:10738.0 126:1063.0 128:3432.0 129:44263.0 130:15890.0 131:24830.0 134:12410.0 135:7684.0 136:682.0 140:166.0 141:1645.0 143:8913.0 144:3126.0 145:2858.0 147:130247.0 148:26087.0…	64960	C07326	MPCAJMNYNOGXPB-SLPGGIOYSA-N	8407	3847	3749	11442	3580	17537	3789	5859	12438	3510	12106	24190	3230	1983	1714	18579	38634	6304	3986	4431	7348
1,3-dihydroxypyridine	444696	240	133655	95:77.0 110:56.0 122:33.0 124:105.0 133:127.0 137:151.0 138:175.0 152:375.0 153:46.0 155:24.0 167:137.0 168:1389.0 169:153.0 170:51.0 182:28.0 183:19.0 205:101.0 211:39.0 213:18.0 220:23.0 237:34.0 238:31.0 240:3303.0 241:791.0 242:305.0 247:22.0 250:15.0 252:21.0 255:1210.0 256:227.0 283:20.0 286:17.0 290:30.0 297:21.0 298:16.0 309:15.0 317:21.0 334:20.0 335:21.0 336:8.0 337:16.0 342:12.0 345:22…	28115		GGOZGYRTNQBSSA-UHFFFAOYSA-N	841	953	784	865	706	976	826	817	699	729	630	611	755	358	310	375	779	502	588	437	560
1,3-diaminopropane	603734	174	341994	85:9928.0 86:256727.0 87:35935.0 88:11815.0 89:4357.0 90:754.0 94:201.0 95:605.0 96:2211.0 97:1283.0 98:5983.0 99:3536.0 100:84411.0 101:13872.0 102:23334.0 103:10574.0 104:2806.0 105:1759.0 106:1162.0 111:1102.0 112:9724.0 113:7133.0 116:11771.0 117:30383.0 118:6684.0 119:5039.0 120:405.0 124:2041.0 125:873.0 126:4739.0 127:14158.0 128:100931.0 129:23459.0 130:47731.0 131:53726.0 132:15924.0 133…	428	C00986	XFNJVJPLKCPIBV-UHFFFAOYSA-N	2060	1951	1750	1607	2470	2562	2266	2428	2198	2276	1883	865	4314	1660	1956	1574	3397	3992	4222	3527	2655
1,2-anhydro-myo-inositol	651472	318	16557	85:790.0 86:151.0 87:1307.0 88:8.0 90:93.0 91:58.0 95:305.0 97:198.0 98:63.0 99:708.0 101:2297.0 102:106.0 103:7446.0 104:505.0 109:190.0 110:51.0 111:679.0 112:156.0 113:813.0 116:1127.0 119:592.0 124:1.0 125:76.0 126:241.0 127:578.0 129:10841.0 131:3376.0 132:122.0 133:9161.0 134:1359.0 135:672.0 137:79.0 138:32.0 139:109.0 140:12.0 141:333.0 142:319.0 143:2694.0 144:231.0 146:121.0 147:30131.0…	119054		ZHMWOVGZCINIHW-FTYOSCRSSA-N	17818	16829	17439	14758	18196	17430	17996	12747	14827	18697	12219	11467	1657	999	553	10152	28616	2359	935	7583	9828
529744	862800	286	529744	85:2283.0 86:1783.0 87:1738.0 88:3182.0 89:8948.0 90:1292.0 91:1938.0 92:1367.0 93:1022.0 94:1403.0 95:3276.0 96:2560.0 97:1428.0 98:938.0 99:3174.0 100:2982.0 101:13583.0 102:3905.0 103:73673.0 104:9005.0 105:6181.0 106:1251.0 107:852.0 108:2322.0 109:1393.0 110:1602.0 111:2455.0 112:1800.0 113:1998.0 114:1394.0 115:4179.0 116:5080.0 117:27127.0 118:3659.0 119:3106.0 120:989.0 121:1010.0 122:120…				190	280	316	224	245	249	235	141	151	189	570	40512	15956	19815	6699	14627	99893	29301	6025	10219	13861
529743	713766	126	529743	88:1791.0 89:6998.0 91:114.0 93:3214.0 94:627.0 96:5913.0 97:2168.0 98:31312.0 99:1609.0 100:1202.0 101:6781.0 102:525.0 103:7977.0 104:1039.0 105:1655.0 106:664.0 109:712.0 110:806.0 111:1481.0 112:579.0 113:1029.0 114:4591.0 115:2397.0 116:841.0 121:154.0 124:232.0 125:1529.0 126:76859.0 127:13517.0 130:7321.0 133:14690.0 135:1830.0 137:410.0 138:788.0 139:585.0 141:380.0 142:9588.0 143:771.0 1…				69461	100758	70694	62556	74290	76054	95532	43079	75110	66442	67719	90078	68896	36581	54370	56902	152737	63465	56418	65190	89455
529705	988925	449	529705	85:3243.0 87:1282.0 88:2788.0 89:3381.0 91:47431.0 92:8306.0 93:21418.0 94:4858.0 95:24512.0 97:6485.0 98:193.0 99:4897.0 101:1933.0 102:3266.0 103:29006.0 104:1854.0 105:33335.0 106:6019.0 107:24165.0 108:325.0 109:18649.0 110:2168.0 111:159.0 112:1102.0 113:1986.0 114:761.0 115:6478.0 116:3710.0 117:221102.0 118:25802.0 119:31375.0 120:2442.0 121:16511.0 122:3526.0 123:9585.0 124:1230.0 125:111…				616	531	565	560	587	475	359	352	364	511	686	103	87	59	43	80	268	266	145	483	352
529604	553301	158	529604	85:2115.0 87:985.0 88:610.0 89:6714.0 90:645.0 91:3994.0 92:688.0 93:450.0 94:769.0 95:1294.0 96:1239.0 97:1765.0 98:873.0 99:3525.0 100:6967.0 101:5390.0 103:49490.0 104:4398.0 105:4107.0 106:352.0 107:400.0 108:213.0 111:306.0 112:611.0 113:3802.0 115:3529.0 116:4641.0 117:11251.0 118:1274.0 119:2639.0 120:386.0 121:333.0 122:2296.0 123:184.0 124:251.0 125:583.0 126:456.0 127:1331.0 128:1495.0 …				687	1387	1239	1048	1217	1135	1096	1092	1249	1102	1135	999	1719	702	399	1202	3646	2084	1428	879	1463
529089	650986	267	529089	85:1450.0 88:1974.0 89:4126.0 90:817.0 91:13016.0 92:1283.0 93:470.0 95:4622.0 99:1568.0 101:5374.0 102:2872.0 105:3434.0 109:634.0 115:5776.0 116:8420.0 117:7020.0 118:987.0 119:2823.0 121:1785.0 123:576.0 127:183.0 131:4087.0 133:8788.0 135:5461.0 137:821.0 142:322.0 143:2095.0 144:858.0 145:821.0 147:49483.0 148:5342.0 149:7413.0 150:1056.0 151:9255.0 152:1121.0 155:246.0 159:641.0 161:2624.0 …				3098	3308	2363	2734	2908	3606	2649	3109	2647	3405	1968	647	586	159	168	517	2684	874	658	1441	1938
529044	583776	293	529044	85:8904.0 86:786.0 89:591.0 90:5174.0 91:492.0 92:1138.0 93:2077.0 98:1714.0 100:1229.0 101:4179.0 102:18111.0 103:7865.0 104:1328.0 105:2963.0 106:1325.0 108:128.0 109:1719.0 114:178.0 115:5040.0 118:5063.0 119:2762.0 120:832.0 128:277.0 131:7240.0 132:3800.0 133:14389.0 134:1578.0 135:3203.0 137:679.0 144:2819.0 145:1285.0 146:33614.0 147:187539.0 148:25091.0 149:25051.0 150:2979.0 151:2164.0 1…				624	696	619	803	759	794	645	601	522	802	820	216	542	223	85	115	889	520	328	412	647
529023	489858	204	529023	88:1602.0 89:4819.0 90:4633.0 91:2712.0 100:3119.0 102:2839.0 103:17342.0 104:6588.0 105:17394.0 106:3137.0 108:751.0 113:956.0 114:2979.0 116:30289.0 117:31574.0 118:6666.0 119:4653.0 120:857.0 132:4677.0 133:18201.0 134:3486.0 135:2044.0 136:522.0 137:628.0 145:3092.0 146:2346.0 147:138143.0 148:17095.0 149:33837.0 150:5387.0 151:3599.0 152:636.0 159:8252.0 160:2710.0 161:3445.0 162:3473.0 163:…				1826	2098	1769	1962	2048	2517	1899	2383	993	2208	1979	1054	1876	1022	574	934	2368	2080	1467	1220	1811
527286	448576	321	527286	85:510.0 88:507.0 89:1075.0 103:1092.0 106:212.0 110:2007.0 111:419.0 114:197.0 115:1591.0 117:3956.0 119:1427.0 131:411.0 133:10672.0 135:989.0 138:241.0 139:135.0 140:145.0 141:96.0 143:565.0 144:1116.0 145:517.0 146:557.0 147:25415.0 148:3085.0 149:4938.0 151:310.0 153:671.0 154:132.0 155:482.0 159:228.0 160:1230.0 169:162.0 172:852.0 173:14036.0 175:583.0 181:246.0 183:334.0 189:149.0 202:78.…				967	371	356	775	593	894	411	761	506	586	514	304	347	173	144	348	868	749	305	335	635
527280	812478	343	527280	85:1460.0 87:569.0 88:536.0 89:11914.0 90:1339.0 91:1085.0 93:177.0 94:987.0 95:1079.0 96:10315.0 97:2945.0 98:5390.0 100:1061.0 101:3831.0 102:5534.0 103:34046.0 104:3032.0 105:1662.0 106:839.0 107:6658.0 108:1108.0 110:364.0 113:1901.0 114:1894.0 115:730.0 117:21226.0 118:2817.0 119:1980.0 121:905.0 122:276.0 123:2580.0 124:963.0 125:745.0 126:1434.0 127:1109.0 128:5299.0 129:6048.0 130:619.0 1…				537	398	258	234	215	207	292	208	270	367	269	103	252	73	235	606	364	273	562	172	370
527023	482008	349	527023	85:134.0 86:1672.0 87:667.0 88:260.0 95:101.0 101:436.0 102:195.0 103:473.0 104:103.0 112:57.0 113:343.0 114:479.0 115:382.0 116:156.0 118:133.0 119:620.0 120:211.0 121:146.0 126:72.0 130:465.0 132:432.0 133:1470.0 134:492.0 135:176.0 138:48.0 141:135.0 145:742.0 146:2697.0 147:5867.0 148:637.0 149:743.0 150:87.0 157:242.0 158:21.0 160:1904.0 162:299.0 165:50.0 170:56.0 173:58.0 174:269.0 175:142…				7999	11117	8786	7264	10343	14155	10940	9773	9810	7659	9167	6856	11419	6188	5999	9157	1494	798	467	512	1007
524460	698314	206	524460	85:419.0 86:662.0 87:800.0 88:535.0 89:12579.0 90:666.0 91:2033.0 92:1723.0 99:1543.0 101:6512.0 102:288.0 103:6697.0 105:5357.0 106:626.0 107:190.0 108:150.0 115:1120.0 116:254.0 117:2498.0 118:2503.0 119:1083.0 120:746.0 121:504.0 122:195.0 123:35.0 126:174.0 127:535.0 128:634.0 129:2393.0 130:2061.0 131:3803.0 132:2604.0 133:4791.0 134:3932.0 136:504.0 138:167.0 143:1791.0 144:811.0 146:584.0 …				404	343	522	275	171	345	309	233	419	276	376	141	414	70	131	227	1278	222	193	222	342
523965	637927	344	523965	85:7116.0 86:3816.0 87:8440.0 88:951.0 91:9607.0 92:1111.0 93:3807.0 94:1789.0 95:3600.0 96:145.0 97:5082.0 98:2757.0 99:13520.0 101:39283.0 102:14157.0 106:3752.0 107:1394.0 110:894.0 111:20417.0 112:3978.0 113:24181.0 115:35408.0 116:27263.0 118:4653.0 119:27201.0 120:2561.0 121:4637.0 123:939.0 124:216.0 125:5541.0 127:13991.0 128:3539.0 129:181748.0 130:23649.0 131:107948.0 132:12536.0 133:20…				4729	3376	4574	4557	3133	4314	3771	3205	3167	4713	2737	408	1555	3603	1276	871	1859	1792	2399	2825	3976
523954	508891	306	523954	85:273.0 86:827.0 87:633.0 88:531.0 89:2935.0 90:161.0 92:93.0 97:495.0 99:56.0 101:2429.0 102:405.0 103:8017.0 104:656.0 105:481.0 113:529.0 114:167.0 115:2638.0 116:7484.0 117:35985.0 118:2848.0 119:2047.0 125:69.0 127:187.0 129:1136.0 130:130.0 131:2591.0 132:371.0 133:6630.0 134:540.0 135:594.0 141:867.0 143:2215.0 144:946.0 145:608.0 146:196.0 147:43168.0 148:7017.0 149:5149.0 150:387.0 157:…				1146	1330	1063	1181	898	723	1291	1052	799	860	653	110	382	144	50	92	794	521	511	549	400
523792	454200	204	523792	85:1558.0 87:3060.0 89:922.0 90:81.0 91:281.0 92:104.0 94:105.0 96:421.0 97:359.0 98:975.0 99:1590.0 100:3111.0 101:13844.0 102:2275.0 103:5892.0 104:392.0 105:1041.0 108:106.0 111:685.0 113:164.0 115:5010.0 116:4134.0 117:64497.0 118:6970.0 119:3741.0 120:44.0 125:225.0 126:804.0 127:654.0 128:1787.0 129:20176.0 130:3544.0 131:26802.0 132:3447.0 133:15336.0 134:1977.0 135:866.0 139:38.0 142:456.…				2323	788	732	2367	514	993	834	1178	747	709	1887	342	614	345	312	402	569	426	876	572	807
523788	527884	103	523788	85:9671.0 86:4967.0 87:7542.0 88:2217.0 89:23649.0 90:879.0 91:1662.0 95:429.0 97:2411.0 98:2439.0 99:3155.0 100:30485.0 101:8123.0 102:8237.0 103:305668.0 104:24918.0 105:17272.0 106:548.0 107:422.0 109:908.0 110:2031.0 111:5078.0 112:9254.0 113:28229.0 114:7793.0 115:8001.0 116:3315.0 117:32862.0 118:3214.0 119:3524.0 124:1408.0 125:3063.0 127:2875.0 129:13297.0 130:4786.0 131:8321.0 132:1001.0…				22479	29332	16772	6727	22701	30481	25820	29423	20369	24985	10521	2063	20426	11270	6969	7559	24338	17395	23905	11433	15198
521679	564228	233	521679	85:854.0 87:1298.0 88:100.0 91:551.0 94:61.0 95:266.0 97:934.0 98:213.0 99:535.0 101:3585.0 102:1694.0 103:3710.0 104:664.0 105:471.0 110:115.0 111:168.0 115:4584.0 116:10139.0 117:9248.0 118:135.0 119:749.0 120:214.0 125:85.0 127:1007.0 129:1779.0 131:6715.0 132:1062.0 133:12262.0 134:1251.0 135:1418.0 136:98.0 141:202.0 143:5827.0 144:2621.0 145:2985.0 146:498.0 147:69721.0 148:10877.0 149:9237…				1315	1209	1170	1357	1203	1310	1299	954	1237	983	1666	298	288	143	87	172	509	225	119	492	731
521676	781530	218	521676	85:4669.0 86:65181.0 87:14695.0 88:4286.0 100:25932.0 101:38646.0 102:7408.0 103:135089.0 104:9108.0 113:4011.0 115:23183.0 117:71330.0 118:9306.0 119:4780.0 124:317.0 127:2095.0 128:15564.0 129:40681.0 130:146027.0 131:47022.0 132:8992.0 133:41851.0 134:3186.0 135:1863.0 136:407.0 139:1683.0 140:3096.0 142:8811.0 143:9477.0 146:10922.0 147:227976.0 148:37297.0 149:6406.0 150:441.0 154:2078.0 155…				1319	1276	1341	1279	1155	2161	1621	1717	1112	1884	1324	603	2546	1584	1087	1048	3501	2264	2137	1923	2187
520801	285116	152	520801	90:1155.0 92:1914.0 94:884.0 96:322.0 97:4496.0 98:1823.0 106:5268.0 107:338.0 109:999.0 112:235.0 113:896.0 114:707.0 120:154.0 122:612.0 126:37439.0 127:23423.0 128:1550.0 130:3085.0 132:899.0 133:554.0 134:714.0 136:290.0 137:264.0 138:1243.0 139:22867.0 140:9132.0 141:233.0 152:10077.0 153:1337.0 154:455.0 166:201.0 167:2038.0 168:297.0 183:1635.0 195:144.0 204:331.0 214:133.0 251:72.0 294:33…				18670	18206	21057	23327	17124	25183	17911	19018	18948	15428	21172	17883	20314	12969	11698	14975	6846	3835	3475	2758	4635
520640	182287	162	520640	86:23984.0 87:2130.0 88:4417.0 89:27007.0 90:2210.0 92:1187.0 95:664.0 96:301.0 100:6671.0 102:12113.0 103:3875.0 104:243.0 105:7710.0 106:983.0 110:451.0 112:2172.0 113:245.0 114:870.0 116:15549.0 117:1522.0 118:171.0 119:8478.0 120:1100.0 121:948.0 124:894.0 125:647.0 130:4307.0 132:55085.0 133:14459.0 134:2700.0 135:5022.0 136:294.0 140:900.0 146:2119.0 147:2574.0 148:723.0 149:3018.0 150:598.…				954	5748	11527	2359	3077	2573	12247	1107	1767	3977	1502	4120	3275	2914	2434	360	17782	35448	12730	6292	389
519409	975677	300	519409	86:416.0 88:884.0 89:19382.0 90:4382.0 96:2694.0 97:5557.0 100:14333.0 101:15367.0 102:14207.0 103:58361.0 104:1674.0 105:10491.0 106:1050.0 107:3154.0 110:992.0 111:2554.0 112:920.0 113:6004.0 114:4778.0 116:10678.0 117:54319.0 118:6164.0 119:9596.0 120:312.0 121:270.0 122:779.0 125:849.0 127:408.0 129:52382.0 130:4687.0 131:13921.0 132:4201.0 133:26095.0 135:2529.0 136:1716.0 138:1157.0 139:104…				398	231	361	502	633	675	558	531	608	582	501	154	348	142	107	90	592	420	419	350	459
519401	911783	214	519401	85:1301.0 86:1519.0 87:1486.0 88:898.0 89:9430.0 90:957.0 96:3295.0 97:1079.0 100:1517.0 101:6251.0 102:1032.0 103:19546.0 104:1517.0 106:1027.0 107:991.0 108:1032.0 110:140.0 111:1170.0 112:586.0 113:1207.0 114:904.0 115:1974.0 116:8443.0 117:11433.0 118:940.0 119:758.0 120:386.0 122:808.0 123:717.0 124:508.0 125:226.0 126:1038.0 127:1557.0 128:3604.0 129:5884.0 130:1938.0 131:3526.0 132:5075.0 …				366	409	159	271	245	251	209	268	270	287	539	338	1505	230	168	167	839	924	1056	448	540
518808	538126	232	518808	86:123.0 89:947.0 92:803.0 93:190.0 97:126.0 100:1815.0 101:509.0 102:140.0 104:92.0 105:367.0 110:1054.0 112:98.0 115:224.0 116:568.0 117:517.0 118:225.0 119:84.0 120:588.0 121:291.0 123:71.0 128:425.0 130:948.0 131:1343.0 133:1051.0 134:424.0 136:284.0 137:82.0 138:72.0 140:162.0 142:712.0 144:261.0 146:168.0 147:5797.0 148:824.0 149:455.0 150:262.0 151:343.0 152:102.0 153:182.0 160:63.0 161:21…				3244	4108	3640	3214	3738	4126	4289	3583	3681	4529	2567	1299	2169	1175	1039	1125	3544	2699	1942	2032	3020
518310	475592	86	518310	85:11217.0 86:426734.0 87:32198.0 88:451.0 89:2425.0 90:331.0 91:2424.0 92:604.0 93:342.0 95:1750.0 96:4589.0 97:3876.0 98:3927.0 99:2778.0 100:28240.0 101:2047.0 102:5770.0 103:5469.0 104:4414.0 109:346.0 110:1908.0 112:2332.0 113:21583.0 114:4530.0 116:15171.0 117:3843.0 118:2440.0 119:677.0 120:182.0 121:249.0 122:107.0 123:53.0 124:390.0 125:996.0 126:9095.0 127:4036.0 129:11428.0 130:27618.0…				2812	2146	2397	2261	2280	2870	2160	2083	7249	2189	2220	1522	1101	1145	1397	652	1760	1094	1020	1510	10732
518104	363862	183	518104	85:2587.0 86:37720.0 87:11088.0 89:794.0 95:170.0 97:641.0 99:2189.0 100:3544.0 108:207.0 109:1319.0 111:2689.0 112:412.0 113:1030.0 123:425.0 125:418.0 128:977.0 129:72936.0 130:3630.0 132:2214.0 139:486.0 141:637.0 143:774.0 153:4406.0 154:981.0 155:633.0 158:8303.0 159:920.0 167:496.0 168:152.0 182:287.0 183:28683.0 184:3130.0 185:1025.0 196:129.0 201:94.0 211:83.0 326:51.0 334:58.0 376:65.0 3…				12096	9831	5365	12523	3073	5123	5184	4801	5101	4651	7077	919	1573	832	823	728	4550	2634	1823	2245	1821
516001	691211	376	516001	85:882.0 86:2704.0 87:911.0 90:300.0 93:520.0 94:463.0 95:1198.0 96:18455.0 97:2005.0 98:554.0 99:788.0 100:2659.0 101:968.0 102:654.0 103:5352.0 104:1527.0 106:511.0 112:463.0 113:501.0 114:496.0 115:614.0 117:2315.0 119:714.0 120:107.0 122:106.0 124:2058.0 126:552.0 127:180.0 128:1572.0 129:4639.0 130:952.0 131:2205.0 133:2721.0 134:642.0 135:435.0 136:182.0 140:1087.0 141:326.0 142:2575.0 143:…				1102	1051	1181	941	600	1114	778	991	834	967	833	125	452	188	113	186	1039	698	371	555	850
513549	966056	204	513549	85:16588.0 86:145337.0 87:22851.0 88:22521.0 89:35555.0 90:6332.0 91:4106.0 92:1214.0 93:1688.0 94:15850.0 95:8319.0 96:14073.0 97:7374.0 98:8562.0 99:13385.0 100:91838.0 101:36264.0 102:39939.0 103:160641.0 104:16742.0 105:9758.0 106:4147.0 107:943.0 108:6591.0 109:6251.0 110:7616.0 111:8806.0 112:26031.0 113:15137.0 114:15875.0 115:19452.0 116:24890.0 117:115588.0 118:16981.0 119:11872.0 120:65…				7137	6811	6799	6532	7182	8262	5462	4656	6944	6950	7453	312	1411	710	243	781	3517	2642	2184	3412	5269
513138	700895	174	513138	85:878.0 86:28054.0 88:1826.0 97:260.0 98:434.0 99:677.0 100:8358.0 102:3866.0 110:271.0 112:2298.0 113:1459.0 114:95.0 115:691.0 116:1324.0 121:149.0 126:622.0 128:632.0 130:2666.0 131:688.0 135:517.0 140:612.0 142:139.0 143:782.0 148:208.0 154:788.0 159:92.0 160:1946.0 162:384.0 172:767.0 173:73.0 174:91894.0 175:17310.0 176:6169.0 177:325.0 193:214.0 200:693.0 212:236.0 213:132.0 214:99.0 242:…				4370	3099	3884	3336	4006	4088	4053	2944	4150	3911	2970	319	944	295	398	1090	3505	1575	2037	1285	2047
512404	642023	102	512404	85:736.0 86:270.0 87:783.0 88:489.0 89:7011.0 90:1082.0 91:1246.0 94:152.0 97:165.0 98:235.0 99:496.0 100:1651.0 101:1469.0 102:30743.0 103:23411.0 104:3515.0 105:2167.0 106:289.0 107:98.0 110:239.0 112:444.0 113:175.0 114:2540.0 116:2279.0 117:4214.0 118:481.0 119:657.0 120:168.0 121:151.0 124:162.0 125:156.0 126:332.0 127:411.0 128:759.0 129:3375.0 130:1184.0 131:3152.0 132:425.0 133:9405.0 134…				1488	1889	1620	2413	1772	4141	1735	3850	4551	1821	2403	466	618	580	667	1052	4469	1212	1127	1485	2143
512336	415815	201	512336	86:1094.0 88:257.0 90:301.0 91:412.0 92:121.0 93:1470.0 96:1366.0 99:2578.0 100:9441.0 103:25126.0 104:3428.0 105:1099.0 106:244.0 107:825.0 108:119.0 118:7565.0 119:878.0 120:5010.0 121:456.0 122:173.0 125:65.0 126:627.0 127:676.0 130:2644.0 131:231.0 141:490.0 143:2100.0 144:2561.0 145:41.0 146:826.0 155:142.0 160:139.0 167:196.0 170:5315.0 171:1064.0 173:3680.0 174:564.0 175:932.0 176:77.0 179…				1843	1625	1114	5687	676	880	844	2480	817	530	2681	619	767	410	307	500	1311	696	574	410	671
511953	807512	179	511953	89:2234.0 90:318.0 91:291.0 93:377.0 99:187.0 102:704.0 104:486.0 105:83.0 117:559.0 130:293.0 131:1426.0 133:2371.0 134:602.0 141:98.0 143:964.0 145:482.0 146:261.0 147:12181.0 148:1605.0 149:2807.0 152:76.0 154:99.0 155:85.0 159:214.0 161:888.0 162:192.0 163:1566.0 164:482.0 173:255.0 177:457.0 179:25997.0 180:4418.0 181:1290.0 182:165.0 186:75.0 189:329.0 191:756.0 203:317.0 209:126.0 219:1026…				1834	2671	3158	2458	2214	3793	3541	2993	2420	2539	2534	436	730	171	136	242	3989	1474	377	1186	1536
511920	1142463	259	511920	85:2125.0 86:194.0 87:709.0 89:1166.0 90:383.0 92:413.0 93:765.0 94:243.0 97:5137.0 98:581.0 99:1197.0 101:5296.0 102:796.0 103:19487.0 104:1792.0 105:429.0 107:231.0 108:160.0 109:1478.0 110:392.0 111:1516.0 112:394.0 113:1265.0 114:250.0 115:2895.0 116:2499.0 117:7413.0 118:433.0 119:1567.0 120:185.0 122:27.0 123:233.0 125:841.0 126:457.0 127:1863.0 128:394.0 129:15624.0 130:3035.0 131:2528.0 1…				1389	2046	389	1964	1601	2652	1961	831	1711	1713	1454	187	672	171	72	139	1647	1525	1190	1291	1826
511757	606350	247	511757	85:6779.0 86:673.0 87:1656.0 88:1568.0 89:575.0 91:531.0 93:601.0 94:114.0 97:866.0 99:916.0 101:1280.0 102:4345.0 111:457.0 112:379.0 115:1910.0 119:562.0 127:921.0 129:45598.0 130:8302.0 131:4748.0 132:1162.0 133:6978.0 139:104.0 140:532.0 142:683.0 143:2386.0 147:19699.0 148:3879.0 149:2650.0 150:573.0 151:786.0 155:519.0 156:353.0 157:15655.0 158:2419.0 159:1038.0 163:1769.0 164:252.0 166:77.…				1019	1154	915	1041	1164	1165	1174	467	930	1286	973	118	488	100	78	108	609	345	341	474	735
509860	541685	274	509860	85:100.0 86:235.0 88:157.0 94:306.0 99:34.0 102:106.0 104:175.0 105:104.0 112:81.0 113:333.0 117:864.0 131:456.0 132:174.0 133:665.0 134:148.0 142:223.0 143:239.0 144:188.0 145:108.0 146:156.0 147:3486.0 148:462.0 149:460.0 150:84.0 156:433.0 158:235.0 159:96.0 161:73.0 164:106.0 170:72.0 172:264.0 174:161.0 184:1795.0 185:134.0 186:368.0 187:94.0 189:612.0 190:214.0 199:85.0 202:203.0 203:143.0 …				1490	1247	630	916	772	1324	791	1209	980	1360	1234	155	477	245	103	150	979	1040	341	751	1113
509528	703963	318	509528	87:1334.0 89:268.0 99:1997.0 100:1448.0 101:1056.0 103:9343.0 105:301.0 113:830.0 114:419.0 115:364.0 119:1027.0 121:65.0 126:532.0 127:1059.0 129:4512.0 130:611.0 131:1548.0 133:8080.0 134:374.0 135:1011.0 136:259.0 141:349.0 142:445.0 143:1410.0 144:552.0 147:30126.0 148:5580.0 149:2655.0 150:532.0 152:256.0 156:164.0 157:1318.0 167:124.0 170:328.0 175:455.0 177:251.0 179:34.0 181:77.0 183:159.…				2392	2339	1819	1937	920	2560	2046	2063	1861	2780	1543	5901	3865	3776	1094	3030	4560	1501	1307	2152	3065
505793	230087	258	505793	86:8123.0 87:3917.0 90:2276.0 92:270.0 97:990.0 99:828.0 100:296.0 104:807.0 105:1420.0 106:591.0 107:12216.0 108:1319.0 114:2654.0 115:1427.0 118:714.0 121:1284.0 122:407.0 123:2243.0 127:77.0 131:8584.0 132:1953.0 133:2255.0 134:259.0 135:1762.0 136:1092.0 137:7123.0 138:1511.0 139:898.0 141:73.0 142:62.0 143:513.0 146:966.0 147:53968.0 148:7151.0 149:4263.0 150:772.0 151:6530.0 152:895.0 154:2…				1288	1470	139	1573	1177	1491	1585	1087	1666	1088	1589	1240	697	238	409	46	1569	1474	827	871	184
505352	888225	433	505352	86:21654.0 89:4208.0 92:262.0 96:3026.0 99:3967.0 100:27619.0 101:13676.0 102:9455.0 103:47805.0 104:5589.0 106:1427.0 112:5864.0 113:5045.0 114:6390.0 117:39102.0 118:5172.0 119:3728.0 120:2289.0 121:808.0 123:2127.0 124:1348.0 126:2947.0 127:3556.0 128:12668.0 129:36559.0 130:12432.0 131:14727.0 132:4893.0 133:18162.0 134:4168.0 135:3208.0 138:982.0 140:2750.0 141:4856.0 142:5001.0 144:2526.0 1…				612	530	721	555	479	562	160	584	415	455	753	113	582	147	111	80	831	787	721	445	826
505340	778411	363	505340	85:2859.0 88:3097.0 94:3442.0 95:6770.0 96:5376.0 98:10341.0 99:1150.0 100:4653.0 101:7484.0 102:6123.0 103:28587.0 104:4988.0 106:1841.0 107:2032.0 108:1144.0 109:6768.0 110:4666.0 111:3605.0 113:2364.0 114:748.0 115:4198.0 116:16037.0 117:22464.0 118:6001.0 119:1393.0 121:1339.0 122:1074.0 123:2443.0 125:1356.0 126:1142.0 127:2882.0 129:22175.0 130:6757.0 131:7801.0 132:9196.0 133:9719.0 135:69…				1844	2250	1778	1565	1822	2161	2394	2413	1641	2165	1255	193	468	302	55	104	1789	975	924	1162	1691
505325	711226	317	505325	85:6234.0 86:3797.0 87:2890.0 88:1654.0 90:711.0 91:6898.0 92:659.0 93:5498.0 94:1727.0 95:5567.0 96:6476.0 97:1242.0 99:1090.0 100:5140.0 101:4771.0 102:5356.0 103:9843.0 104:2073.0 105:1070.0 107:1760.0 109:27982.0 110:3346.0 111:923.0 112:415.0 114:885.0 115:1704.0 116:2487.0 118:883.0 119:15457.0 120:1446.0 121:223.0 123:2262.0 124:883.0 128:463.0 129:18392.0 130:5713.0 131:3988.0 132:5035.0 …				1866	2123	2375	2055	2646	2888	2335	2485	2289	2978	1452	164	736	254	85	86	1267	1370	834	1357	2142
505312	731912	243	505312	86:518.0 87:2615.0 89:1576.0 99:501.0 100:7276.0 101:2806.0 102:276.0 103:2515.0 104:165.0 108:221.0 110:118.0 112:290.0 113:289.0 114:146.0 116:459.0 117:3780.0 119:232.0 126:378.0 128:146.0 129:2121.0 130:767.0 131:1334.0 132:308.0 133:2235.0 134:331.0 135:290.0 140:52.0 142:196.0 143:608.0 144:367.0 147:9689.0 148:1681.0 149:677.0 154:130.0 156:670.0 157:1153.0 158:1403.0 165:123.0 168:259.0 1…				736	641	992	787	1520	3504	697	2637	3269	1281	2847	8361	5446	4535	3805	4680	9089	4005	2356	2890	3669
505307	820080	360	505307	85:612.0 90:67.0 91:180.0 92:402.0 94:1031.0 95:1448.0 99:2017.0 101:1820.0 103:22783.0 104:2167.0 105:1251.0 108:562.0 110:350.0 112:1583.0 115:6814.0 117:1755.0 119:820.0 128:374.0 129:4357.0 130:505.0 131:3973.0 133:2881.0 134:515.0 135:1016.0 138:30.0 140:513.0 141:355.0 142:253.0 145:617.0 147:41859.0 148:6619.0 149:5901.0 150:659.0 152:570.0 153:859.0 154:1311.0 155:1768.0 156:68.0 157:1571…				1675	2530	496	1436	1966	1612	2379	890	1508	2091	586	129	656	208	54	133	1465	1227	728	1256	1890
482650	566106	256	482650	87:888.0 88:409.0 89:1107.0 91:570.0 95:998.0 99:808.0 100:222.0 101:3772.0 102:720.0 103:11195.0 104:644.0 106:228.0 111:686.0 113:730.0 115:1944.0 116:1567.0 119:954.0 131:3537.0 132:212.0 133:8443.0 134:911.0 135:1129.0 139:107.0 140:304.0 141:691.0 142:681.0 143:4631.0 144:635.0 146:287.0 147:24562.0 148:3500.0 149:3646.0 150:438.0 151:1468.0 153:237.0 155:786.0 156:371.0 166:2022.0 167:2997.…				189	426	379	306	200	430	266	423	327	313	197	207	291	179	143	64	1080	419	625	393	635
480021	976020	361	480021	85:29297.0 86:6339.0 87:24018.0 88:7821.0 89:69337.0 90:7168.0 91:25971.0 92:7093.0 93:9463.0 94:4043.0 95:10187.0 96:4575.0 97:11731.0 98:3161.0 99:23864.0 101:66079.0 102:15079.0 103:552135.0 104:59266.0 105:49189.0 106:7606.0 107:6893.0 108:2329.0 109:49238.0 110:3479.0 111:18131.0 112:2410.0 113:32457.0 114:6076.0 115:28994.0 116:17667.0 117:253106.0 118:27883.0 119:34965.0 120:8428.0 121:271…				1245	1373	2126	1467	1411	1675	1554	1839	1338	1603	4183	311	5993	710	138	504	11210	7752	1212	2174	3001
475881	942336	319	475881	85:8501.0 86:2870.0 87:2913.0 88:2010.0 89:60902.0 90:6904.0 91:5500.0 95:867.0 96:3239.0 97:5222.0 98:3138.0 99:4815.0 100:13488.0 101:31240.0 102:8950.0 103:357150.0 104:37483.0 105:18220.0 106:1277.0 109:4849.0 110:3112.0 111:3690.0 112:6849.0 113:12170.0 115:7820.0 116:15645.0 117:134638.0 118:17222.0 119:13936.0 120:937.0 121:1599.0 122:687.0 123:468.0 125:1310.0 126:7174.0 127:20150.0 128:7…				177	253	433	275	269	276	295	398	509	231	368	82	599	104	80	171	715	221	285	244	276
475793	569689	103	475793	85:1852.0 86:2455.0 87:2314.0 88:1522.0 89:17457.0 90:1396.0 94:490.0 98:839.0 99:1696.0 100:6977.0 101:9011.0 102:3539.0 103:99873.0 104:8592.0 105:6332.0 106:772.0 107:406.0 110:349.0 111:718.0 112:984.0 113:1422.0 114:2765.0 115:3611.0 116:2197.0 117:19483.0 118:1985.0 119:2464.0 120:318.0 124:167.0 126:1586.0 127:824.0 128:1044.0 129:13892.0 130:6942.0 131:3786.0 132:678.0 133:21452.0 134:210…				7030	7465	7417	8885	8139	10656	7906	9322	9957	4811	7251	1158	2290	774	999	7445	5609	2813	3014	3297	8723
474246	995761	91	474246	85:3309.0 86:995.0 87:2272.0 88:1480.0 89:5894.0 90:1353.0 91:79573.0 92:16517.0 93:38174.0 94:12231.0 95:18238.0 96:3255.0 97:6342.0 98:1401.0 99:2113.0 101:23453.0 102:3777.0 103:61999.0 104:13224.0 105:41049.0 106:15512.0 107:14708.0 108:15768.0 109:7047.0 110:1195.0 111:1800.0 112:337.0 113:1499.0 114:585.0 115:10437.0 116:8712.0 117:42604.0 118:8810.0 119:28215.0 120:9364.0 121:7620.0 122:25…				1449	1492	4650	1690	996	4065	1597	1108	1891	1347	5627	492	613	381	321	416	2977	1655	1008	1473	1829
474221	489066	304	474221	86:687383.0 89:12041.0 90:2291.0 100:398136.0 103:11829.0 105:9942.0 110:10082.0 112:27661.0 113:27086.0 116:44663.0 117:85791.0 118:20624.0 119:28986.0 120:2709.0 121:5722.0 124:3587.0 126:5467.0 127:4546.0 128:22633.0 130:156592.0 131:158226.0 132:53927.0 133:235573.0 134:33480.0 135:15160.0 136:4438.0 137:2380.0 138:777.0 140:60778.0 141:10762.0 142:171418.0 143:64537.0 144:38104.0 145:19966.0…				15490	11230	8797	10401	11382	15511	12583	17812	12920	14435	9715	1490	4253	4202	2053	1336	6565	4883	5651	8585	11673
473971	885415	174	473971	86:1552.0 88:796.0 90:270.0 91:284.0 92:323.0 96:329.0 99:213.0 101:3023.0 102:690.0 103:3098.0 110:517.0 113:323.0 114:880.0 116:5139.0 117:23717.0 118:2020.0 119:981.0 124:154.0 130:695.0 131:270.0 132:1024.0 133:3212.0 134:295.0 138:169.0 141:910.0 143:782.0 144:133.0 145:991.0 146:528.0 147:13450.0 149:811.0 153:127.0 155:744.0 156:366.0 157:468.0 159:530.0 162:662.0 163:459.0 171:546.0 172:1…				1048	1424	792	321	690	462	551	354	431	1346	414	3734	4593	2496	3041	6567	1938	2311	1601	1102	1574
473743	393175	116	473743	85:523.0 86:249.0 87:1198.0 88:372.0 92:131.0 99:581.0 100:811.0 101:11671.0 102:626.0 103:1393.0 104:275.0 109:101.0 112:266.0 113:321.0 115:279.0 116:16223.0 117:1552.0 118:1171.0 120:116.0 127:480.0 128:285.0 131:1196.0 132:156.0 133:418.0 134:408.0 140:136.0 142:765.0 147:887.0 154:255.0 157:233.0 163:1487.0 164:85.0 170:190.0 176:81.0 182:67.0 183:392.0 185:166.0 186:157.0 192:179.0 200:114.…				9964	4453	4368	11633	6223	6713	4820	3920	6740	6977	10943	2986	4462	2275	6795	2653	7230	5724	4658	3385	5272
473361	484955	247	473361	85:7060.0 86:5445.0 88:4723.0 89:4987.0 90:3980.0 93:646.0 96:858.0 97:582.0 98:8721.0 99:5705.0 101:8259.0 102:2903.0 104:1671.0 107:235.0 111:446.0 115:9476.0 116:8145.0 117:18202.0 118:5811.0 119:4639.0 120:715.0 124:4011.0 125:1059.0 129:67802.0 130:12660.0 131:14441.0 132:3280.0 133:19727.0 134:4552.0 135:1368.0 136:364.0 142:1623.0 143:5243.0 144:4712.0 145:1206.0 146:2311.0 147:71877.0 148…				1364	2142	2042	1998	2827	2157	1873	3003	1930	2106	1131	194	1054	415	126	214	2869	2133	1300	1504	2433
471789	552840	188	471789	85:3314.0 86:3984.0 87:2069.0 89:8697.0 90:1615.0 97:632.0 100:17173.0 101:11661.0 102:7850.0 103:38692.0 104:3971.0 105:1527.0 106:599.0 113:1498.0 117:11857.0 118:18838.0 119:41606.0 120:2374.0 121:2520.0 127:2699.0 129:5473.0 130:6203.0 131:15816.0 132:973.0 133:11229.0 134:10172.0 135:21860.0 136:3249.0 137:1388.0 144:10858.0 145:3929.0 146:4036.0 147:40690.0 148:10421.0 149:7519.0 156:2631.0…				950	571	637	1213	851	862	1247	1950	816	1605	2369	196	210	122	112	609	617	311	486	766	1021
471785	628098	204	471785	85:5794.0 87:12986.0 88:3316.0 89:38489.0 90:2750.0 94:2069.0 95:2649.0 96:1703.0 97:7533.0 98:3052.0 99:10971.0 101:39843.0 103:80700.0 105:10782.0 106:1508.0 107:991.0 108:344.0 109:4842.0 111:5933.0 113:24200.0 114:2969.0 115:10667.0 116:19465.0 117:87009.0 118:11481.0 119:12691.0 122:552.0 124:497.0 125:1731.0 127:7244.0 129:26132.0 131:32888.0 133:64187.0 134:5420.0 135:7460.0 137:1395.0 139…				1461	1130	1054	1154	805	608	759	983	637	1153	721	823	1367	604	537	831	1332	2047	2719	909	1192
471784	284839	171	471784	85:7754.0 86:11335.0 87:3031.0 88:1840.0 94:2507.0 98:1862.0 99:27519.0 100:15285.0 104:464.0 110:2884.0 111:1993.0 112:826.0 113:2163.0 114:3433.0 115:4937.0 116:6381.0 127:2192.0 130:32164.0 131:14637.0 132:14045.0 133:3632.0 134:1167.0 143:1461.0 146:8771.0 147:103964.0 148:16241.0 149:5223.0 155:2252.0 157:4017.0 158:973.0 159:1466.0 169:279.0 171:54160.0 172:10134.0 173:18756.0 174:2592.0 17…				3206	1902	1790	3291	1360	2364	1521	1512	1780	2061	2867	1748	607	1289	1070	453	1492	367	237	1319	712
471781	662804	229	471781	86:129923.0 89:18227.0 93:2274.0 94:850.0 95:4351.0 96:6873.0 97:7761.0 99:36925.0 100:31279.0 101:31899.0 102:41467.0 103:22718.0 105:2495.0 106:1475.0 107:1652.0 108:2933.0 111:5759.0 112:33604.0 114:58004.0 115:52313.0 117:30086.0 118:21703.0 123:2863.0 125:4570.0 126:24594.0 127:6547.0 128:50241.0 129:70282.0 133:8750.0 135:1498.0 136:2585.0 141:3033.0 142:2695.0 146:19514.0 147:97353.0 148:5…				2065	2230	1305	2100	3433	3111	1923	1832	1890	3050	1889	1179	2244	2573	6461	4861	1778	2420	4195	3093	4500
471777	217589	133	471777	85:12074.0 90:3775.0 92:2254.0 101:314110.0 102:221065.0 103:236777.0 105:115510.0 107:8457.0 108:2259.0 111:1277.0 121:8094.0 131:40636.0 133:1003727.0 134:151205.0 135:82197.0 136:5482.0 143:4418.0 147:4991822.0 149:697924.0 157:473.0 163:4022.0 164:954.0 165:1004.0 168:307.0 171:703.0 192:215263.0 193:101832.0 195:2391.0 200:659.0 203:16005.0 204:1071.0 209:285.0 210:908.0 213:308.0 214:317.0 …				18106	22168	27205	26487	26868	35179	21543	12667	21372	17250	27716	123963	67343	86981	78212	217093	268552	114593	19125	60876	94296
471695	527043	100	471695	86:16829.0 88:17159.0 89:133995.0 91:2368.0 92:925.0 93:1523.0 96:2588.0 98:9909.0 100:23966.0 102:51098.0 103:26526.0 105:5236.0 113:3685.0 114:8180.0 115:46459.0 116:17169.0 118:6012.0 126:4284.0 128:22734.0 129:13053.0 130:2061.0 131:40386.0 132:146297.0 134:25325.0 135:14812.0 136:2543.0 140:4854.0 142:40415.0 143:7729.0 147:230709.0 150:1721.0 153:995.0 154:2481.0 155:1402.0 158:3128.0 160:6…				59621	28105	22158	51532	13749	40460	28774	91096	37298	23244	58656	23422	95392	34766	22156	14171	85107	61834	176838	40181	74625
471182	809121	235	471182	85:739.0 86:279.0 87:148.0 89:704.0 90:130.0 93:250.0 95:2061.0 97:281.0 99:2042.0 100:781.0 101:838.0 105:155.0 106:124.0 110:127.0 111:111.0 112:152.0 113:4531.0 114:645.0 115:524.0 116:142.0 120:238.0 125:477.0 126:242.0 129:1079.0 130:327.0 131:338.0 133:2185.0 134:258.0 139:462.0 140:556.0 141:323.0 142:150.0 145:217.0 147:4201.0 148:564.0 149:85.0 153:236.0 155:359.0 157:687.0 158:635.0 159…				577	328	848	411	281	1339	472	782	561	634	279	1404	11246	3336	523	91	5965	5877	20623	2543	6094
470907	354855	180	470907	85:11637.0 87:3313.0 88:20538.0 89:11165.0 90:15686.0 92:12384.0 95:4923.0 96:2968.0 101:46010.0 102:3223.0 103:5264.0 104:16340.0 105:2323.0 106:23390.0 108:2173.0 111:2292.0 113:4635.0 115:9038.0 116:4649.0 117:12487.0 118:6088.0 119:9298.0 122:3073.0 123:3362.0 124:1323.0 130:6227.0 131:33952.0 132:42071.0 133:16300.0 134:18915.0 135:27713.0 136:38767.0 144:1824.0 145:1898.0 147:52985.0 149:51…				2065	2915	2863	3255	2459	2743	3042	2160	2376	2532	2585	1825	2253	1227	1375	1271	2940	2037	1663	1502	2213
470904	778928	292	470904	85:21699.0 86:7104.0 87:2401.0 89:5150.0 91:20840.0 93:20835.0 94:20243.0 95:64646.0 96:81090.0 97:56726.0 98:47520.0 99:16616.0 101:9784.0 102:17584.0 105:20111.0 106:4985.0 107:10539.0 108:4321.0 109:30730.0 110:36581.0 111:23737.0 112:12199.0 113:5118.0 114:1315.0 115:901.0 116:21108.0 117:256559.0 118:17436.0 119:7102.0 121:13109.0 122:6035.0 123:13000.0 124:10443.0 126:3730.0 127:3193.0 129:…				8110	909	590	688	589	881	881	836	809	874	657	163	281	197	277	710	627	378	359	241	774
469411	770019	205	469411	85:706.0 86:535.0 87:832.0 89:9036.0 90:884.0 91:984.0 95:253.0 98:187.0 99:711.0 100:1087.0 101:2179.0 102:439.0 103:4659.0 104:993.0 105:2588.0 110:306.0 111:665.0 113:216.0 114:577.0 115:1530.0 116:336.0 117:13226.0 118:1091.0 119:842.0 121:295.0 126:270.0 128:183.0 129:4584.0 130:2025.0 131:1897.0 133:5101.0 134:604.0 135:3033.0 136:230.0 137:360.0 139:211.0 141:123.0 142:356.0 143:601.0 144:…				2502	2225	3178	3221	5250	6275	3999	4512	5783	4699	2003	249	1602	1002	630	2060	2699	1912	2224	2012	2540
425882	643214	174	425882	85:675.0 86:8753.0 87:732.0 88:751.0 94:195.0 96:4457.0 97:587.0 98:439.0 99:644.0 100:5325.0 101:786.0 102:837.0 103:547.0 106:167.0 110:172.0 112:880.0 113:405.0 114:640.0 115:342.0 116:518.0 117:622.0 118:113.0 119:160.0 121:127.0 123:128.0 126:863.0 128:3272.0 129:802.0 130:1971.0 131:890.0 132:355.0 133:614.0 138:152.0 140:329.0 141:216.0 142:640.0 143:173.0 144:349.0 146:822.0 147:3069.0 14…				7534	10629	8241	4277	7302	7709	8571	5913	4789	8881	4690	2106	5358	4043	3534	2525	13178	12742	15027	5807	9818
425777	598029	266	425777	86:279.0 89:1549.0 90:108.0 97:236.0 104:250.0 107:102.0 112:29.0 115:601.0 121:637.0 125:93.0 126:437.0 133:1020.0 134:207.0 135:670.0 137:619.0 141:121.0 147:878.0 149:314.0 162:105.0 163:173.0 164:17.0 166:94.0 170:56.0 178:265.0 179:58.0 180:45.0 181:233.0 192:60.0 193:398.0 194:68.0 195:436.0 196:68.0 197:71.0 206:15.0 209:73.0 210:97.0 211:163.0 223:678.0 225:183.0 226:62.0 235:91.0 236:46.…				424	445	367	344	533	405	294	386	255	417	261	110	299	230	331	478	453	352	596	291	337
422265	277813	117	422265	85:6224.0 86:14701.0 87:28173.0 88:13266.0 89:5396.0 98:2097.0 99:72130.0 100:144966.0 101:28691.0 102:8861.0 106:1283.0 114:5298.0 116:6002.0 117:563293.0 118:52073.0 119:21429.0 130:6071.0 134:2915.0 148:8203.0 168:285.0 171:3967.0 172:146.0 173:224.0 183:258.0 186:203.0 189:1829.0 191:13774.0 192:2539.0 204:1584.0 216:114.0 225:30.0 233:2714.0 290:37.0 294:46.0 304:33.0 330:83.0 364:35.0 376:7…				64440	76501	137977	61557	70137	97588	82131	40672	71664	27986	77129	119017	46707	88764	72726	54725	84330	52553	28060	71973	57698
419305	493483	99	419305	86:206.0 88:169.0 89:3497.0 90:327.0 91:123.0 94:79.0 96:51.0 97:123.0 98:338.0 99:3701.0 100:846.0 102:50.0 104:60.0 105:2212.0 106:201.0 107:143.0 108:34.0 109:69.0 110:71.0 114:131.0 116:40.0 118:39.0 120:21.0 128:80.0 131:243.0 139:92.0 140:261.0 141:130.0 142:28.0 146:64.0 151:43.0 156:49.0 157:78.0 159:49.0 164:20.0 168:39.0 171:192.0 172:48.0 173:64.0 174:21.0 184:38.0 186:36.0 187:18.0 20…				5347	5413	5108	6502	4912	1641	4473	3937	5162	4589	3507	3876	5861	2541	1641	2285	7899	5329	4556	3805	5146
418860	658500	245	418860	85:6833.0 86:2072.0 87:14883.0 88:7880.0 89:63763.0 90:11848.0 91:2258.0 92:1184.0 94:1736.0 95:337.0 99:8133.0 100:11404.0 101:16329.0 104:29412.0 105:33026.0 106:4226.0 108:380.0 111:9544.0 112:721.0 113:2978.0 114:9409.0 115:5809.0 116:16839.0 117:120193.0 118:24975.0 119:9010.0 121:715.0 123:514.0 124:304.0 125:2002.0 127:2538.0 129:103554.0 130:19098.0 131:24752.0 132:11198.0 133:46730.0 134…				1704	2605	2173	2443	2345	2796	2373	1440	2510	2595	2869	1057	525	245	123	717	2196	644	236	1323	1592
418204	627768	305	418204	88:142.0 89:874.0 99:163.0 100:54.0 101:793.0 102:130.0 103:8329.0 104:706.0 105:678.0 109:756.0 110:115.0 113:234.0 115:285.0 116:751.0 117:3044.0 118:292.0 126:84.0 129:2289.0 131:888.0 132:133.0 133:2706.0 134:373.0 136:107.0 141:125.0 143:7139.0 144:797.0 145:499.0 147:12358.0 148:1543.0 149:1510.0 150:92.0 155:247.0 156:223.0 157:369.0 159:242.0 161:118.0 163:405.0 165:138.0 168:52.0 169:783…				1042	774	936	1056	1025	1268	1052	1181	728	1167	812	167	437	1440	56	97	1039	766	815	720	954
417922	502679	244	417922	85:295.0 94:157.0 96:62.0 98:388.0 99:999.0 100:4670.0 101:573.0 106:319.0 107:462.0 108:54.0 109:129.0 111:141.0 112:319.0 113:369.0 114:747.0 115:10063.0 116:557.0 122:196.0 124:138.0 126:526.0 127:316.0 128:431.0 129:225.0 131:1585.0 132:582.0 133:1577.0 134:166.0 137:37.0 138:98.0 139:68.0 141:406.0 142:2163.0 143:4518.0 144:537.0 145:244.0 147:4903.0 148:1319.0 149:915.0 150:86.0 151:73.0 15…				1137	1546	1093	1478	2025	2273	1692	1990	718	1312	1460	355	808	354	263	379	2861	1360	1673	1471	2275
417901	845017	174	417901	85:3266.0 86:26318.0 87:2561.0 88:1012.0 90:60.0 92:124.0 94:205.0 95:376.0 96:353.0 97:315.0 99:1146.0 100:11894.0 101:1834.0 102:1893.0 103:831.0 108:244.0 110:148.0 111:479.0 112:1510.0 113:1023.0 114:1206.0 115:1269.0 116:2989.0 118:361.0 119:648.0 124:308.0 125:254.0 126:103.0 128:463.0 129:2202.0 130:2866.0 131:4229.0 132:1159.0 133:1338.0 134:250.0 138:190.0 140:1536.0 141:738.0 143:509.0 …				1318	1118	798	470	853	760	723	613	430	955	645	485	798	643	862	1675	870	837	1227	955	1218
417836	795412	273	417836	94:153.0 95:58.0 97:95.0 98:139.0 99:465.0 101:186.0 102:23.0 103:1279.0 106:15.0 107:48.0 108:60.0 110:27.0 111:202.0 113:181.0 114:84.0 115:132.0 116:306.0 117:321.0 118:102.0 119:36.0 120:112.0 122:69.0 126:43.0 130:175.0 133:606.0 134:94.0 137:31.0 138:126.0 141:269.0 143:629.0 144:508.0 147:2639.0 148:615.0 149:845.0 151:73.0 152:54.0 154:31.0 157:301.0 158:116.0 159:41.0 161:77.0 163:154.0 …				499	618	1070	701	1075	1016	865	848	1290	543	1000	141	153	419	71	563	949	242	99	354	293
417655	617151	144	417655	86:3774.0 87:1549.0 88:991.0 89:2957.0 90:776.0 91:309.0 94:471.0 98:1359.0 99:3959.0 100:9233.0 101:4336.0 102:3341.0 103:2911.0 104:564.0 105:1234.0 106:230.0 108:133.0 109:194.0 111:2306.0 113:264.0 114:2182.0 115:5653.0 118:1930.0 119:1133.0 120:205.0 121:489.0 122:201.0 123:2387.0 128:3007.0 129:8060.0 130:2561.0 131:6034.0 133:11790.0 134:1967.0 135:1515.0 136:152.0 139:1000.0 141:1401.0 14…				2416	1735	2092	1698	2270	2005	1748	1444	1459	1407	1943	918	2396	3613	7510	8457	1496	1927	606	1325	1549
414661	547543	86	414661	85:98189.0 86:2239228.0 87:118537.0 88:22518.0 89:568181.0 90:87478.0 91:64704.0 92:16083.0 93:97956.0 94:68513.0 95:240502.0 96:153755.0 97:102253.0 98:234671.0 99:462699.0 100:367615.0 101:62455.0 102:49335.0 103:5787.0 105:23067.0 106:5342.0 107:21871.0 108:6551.0 109:7136.0 110:70654.0 111:50519.0 112:1193167.0 113:109682.0 114:42382.0 115:74265.0 116:274729.0 117:37419.0 118:14570.0 119:6155…				5048	4149	4677	5575	5436	5452	4990	4702	4278	6176	4373	1822	5311	1681	1309	1075	7280	5620	6437	4192	5170
414322	845275	243	414322	86:614.0 87:1339.0 88:269.0 89:4887.0 91:380.0 94:312.0 95:153.0 97:684.0 98:346.0 99:847.0 100:408.0 101:4782.0 102:726.0 103:20619.0 104:1868.0 105:1435.0 107:229.0 109:1591.0 111:1319.0 113:1374.0 114:216.0 115:370.0 116:2605.0 117:20076.0 118:1779.0 119:1342.0 120:69.0 125:635.0 127:468.0 129:35076.0 130:3601.0 131:4818.0 132:777.0 133:6419.0 134:1021.0 141:290.0 142:309.0 143:5644.0 144:962.…				1361	2044	1009	2051	3852	1819	1361	1746	1546	1627	1721	746	1371	475	387	391	1768	1241	1241	1040	1733
413992	365439	150	413992	89:4112.0 90:365.0 92:573.0 93:525.0 94:530.0 95:565.0 96:453.0 97:152.0 98:151.0 103:659.0 105:285.0 106:654.0 107:468.0 108:1067.0 109:58.0 111:424.0 112:58.0 117:770.0 118:131.0 121:448.0 122:343.0 123:329.0 124:2127.0 125:126.0 126:319.0 128:308.0 131:428.0 133:442.0 134:368.0 135:1398.0 136:496.0 137:164.0 138:246.0 139:484.0 140:330.0 142:14974.0 145:438.0 146:369.0 147:4261.0 148:365.0 149…				3528	3804	4023	4145	3737	3986	4321	3036	3843	3488	3571	1690	2410	1416	6803	2254	1392	1194	7853	9952	1073
413972	670093	131	413972	86:91.0 89:300.0 90:66.0 91:428.0 93:161.0 99:227.0 102:215.0 106:94.0 107:159.0 109:151.0 111:218.0 112:150.0 115:528.0 119:160.0 124:50.0 126:119.0 127:241.0 128:126.0 131:14569.0 132:1741.0 133:773.0 134:130.0 136:90.0 141:178.0 142:75.0 145:64.0 148:80.0 153:72.0 155:77.0 158:99.0 159:130.0 160:49.0 162:47.0 163:113.0 165:112.0 181:85.0 182:9.0 183:50.0 187:51.0 191:106.0 201:59.0 203:45.0 21…				17019	16259	14143	15665	16426	20189	17339	18017	14313	17867	10201	4788	6327	6763	5583	11352	16552	9427	10244	11459	15548
413694	193654	113	413694	85:2760.0 86:888.0 87:190.0 98:1290.0 99:566.0 107:59.0 113:49366.0 114:4953.0 115:1797.0 128:6405.0 129:110.0 130:103.0 136:43.0 137:917.0 138:83.0 139:1068.0 141:131.0 152:57.0 161:48.0 162:90.0 166:73.0 167:226.0 168:66.0 169:380.0 170:65.0 171:74.0 173:79.0 183:81.0 186:84.0 187:112.0 190:19.0 191:205.0 195:350.0 196:29.0 197:294.0 198:40.0 200:17.0 213:18.0 215:31.0 218:38.0 219:37.0 227:26.…				31861	32312	31632	21490	21502	37962	31852	28261	31755	24462	39144	22709	18177	14999	12146	7545	18895	10281	15316	10351	17073
408428	515039	171	408428	85:1587.0 86:495.0 88:198.0 89:129.0 94:135.0 96:515.0 97:82.0 98:702.0 99:1906.0 101:379.0 108:125.0 109:105.0 110:370.0 111:121.0 112:845.0 113:1244.0 114:191.0 115:458.0 117:399.0 120:145.0 124:185.0 125:97.0 126:650.0 128:420.0 129:386.0 132:552.0 133:653.0 134:588.0 135:267.0 136:172.0 137:99.0 138:163.0 140:339.0 141:203.0 142:9531.0 143:1386.0 145:255.0 147:5218.0 150:180.0 154:1389.0 155:…				345	392	468	374	187	539	326	394	227	376	346	404	429	244	271	591	1003	870	1515	877	704
407259	851484	117	407259	85:801.0 86:580.0 87:1639.0 89:10042.0 91:2001.0 92:584.0 93:675.0 95:1199.0 96:971.0 99:4683.0 101:8278.0 102:4700.0 103:60913.0 104:6594.0 113:6519.0 114:879.0 115:5945.0 116:2706.0 117:151556.0 118:14020.0 119:6761.0 120:1149.0 122:229.0 124:1485.0 127:1291.0 128:4392.0 129:43317.0 130:974.0 131:12913.0 132:3070.0 133:21888.0 134:3288.0 135:2840.0 138:458.0 140:3315.0 141:2925.0 142:20161.0 14…				1335	2444	1667	2242	2697	1906	1423	1314	1650	1354	2036	861	818	1345	493	453	3330	1768	2682	2291	2982
406917	686417	190	406917	85:4601.0 86:9564.0 87:4375.0 90:7534.0 91:2934.0 98:4361.0 100:32434.0 101:21108.0 102:27467.0 103:57206.0 104:4721.0 105:4475.0 106:704.0 107:1859.0 108:2944.0 109:560.0 110:1026.0 113:8953.0 114:4359.0 115:9614.0 116:20644.0 117:37287.0 118:25043.0 119:8581.0 120:1535.0 121:647.0 124:917.0 125:1030.0 126:1699.0 127:1860.0 128:4901.0 129:19650.0 130:17277.0 131:17631.0 132:7872.0 133:39020.0 13…				1234	1550	1887	1585	1873	3313	2206	3269	3364	1694	1533	158	218	147	105	491	1010	309	334	774	1308
406851	560420	191	406851	85:450.0 87:643.0 89:2705.0 90:121.0 92:316.0 94:1352.0 97:2945.0 98:4445.0 99:1417.0 100:2274.0 101:1392.0 103:17896.0 104:992.0 111:250.0 113:387.0 116:902.0 118:581.0 119:678.0 128:622.0 129:3493.0 131:6029.0 132:913.0 133:3067.0 135:122.0 137:151.0 138:233.0 140:1614.0 141:1503.0 142:2630.0 143:860.0 144:381.0 145:223.0 146:518.0 147:34296.0 148:5875.0 149:3482.0 150:261.0 152:502.0 156:767.0…				1308	1452	711	1302	1059	1198	1912	1597	1211	966	1188	571	1955	1777	2556	3093	2632	4396	3293	1808	2418
406786	849753	147	406786	85:294.0 87:597.0 88:124.0 89:180.0 95:65.0 96:142.0 97:32.0 98:42.0 102:52.0 103:326.0 104:65.0 105:58.0 107:23.0 111:29.0 112:57.0 115:143.0 116:57.0 117:492.0 118:39.0 119:205.0 123:26.0 125:47.0 126:107.0 127:58.0 129:146.0 131:803.0 132:131.0 133:836.0 134:161.0 135:81.0 139:47.0 140:24.0 141:73.0 143:52.0 144:41.0 145:737.0 146:129.0 147:10108.0 148:1545.0 149:754.0 150:98.0 154:26.0 155:10…				6885	4592	7379	5052	3722	6038	5709	3105	4076	6102	7408	791	1923	371	459	616	4388	1680	1855	2519	3174
404008	561941	103	404008	87:950.0 88:357.0 94:108.0 101:5928.0 103:18240.0 104:1538.0 105:774.0 115:772.0 116:1630.0 117:2803.0 129:2854.0 131:2413.0 133:2942.0 142:304.0 143:130.0 145:6829.0 146:464.0 147:8314.0 148:951.0 149:594.0 151:51.0 159:137.0 161:73.0 169:73.0 174:191.0 175:333.0 177:711.0 178:119.0 187:330.0 189:364.0 194:27.0 203:1407.0 204:193.0 205:813.0 206:143.0 208:42.0 218:152.0 219:2271.0 220:410.0 224:…				77790	88523	84843	78678	62628	37818	87489	66951	72580	77241	65678	58068	84554	45557	46974	52691	131627	86648	53222	68307	88095
403856	969133	319	403856	85:1806.0 86:1370.0 87:2290.0 88:1849.0 89:24302.0 94:575.0 96:552.0 97:1171.0 98:849.0 99:5915.0 100:2635.0 101:14014.0 102:234.0 103:123486.0 104:10448.0 105:4268.0 109:1712.0 110:687.0 111:662.0 112:651.0 113:3383.0 116:4239.0 117:43452.0 118:2298.0 126:2198.0 127:6152.0 128:1463.0 129:61022.0 130:5531.0 131:7314.0 133:19116.0 134:2018.0 135:3709.0 137:160.0 138:231.0 139:685.0 140:1286.0 141:…				556	697	877	949	1395	1203	698	619	1060	515	590	569	482	145	67	129	684	628	629	395	704
403855	575672	318	403855	85:4262.0 87:3281.0 88:1714.0 89:18307.0 90:1551.0 93:557.0 95:1030.0 97:608.0 98:269.0 99:4724.0 101:7650.0 102:1631.0 104:1869.0 105:1441.0 106:543.0 109:20599.0 111:898.0 113:3205.0 117:68946.0 118:7706.0 119:5856.0 120:1113.0 121:422.0 123:202.0 124:204.0 125:943.0 126:161.0 127:2715.0 128:1804.0 131:26856.0 132:1633.0 133:23902.0 134:2979.0 135:3002.0 136:616.0 139:1156.0 140:791.0 141:115.0…				417	643	377	232	206	289	321	251	198	379	353	189	871	187	90	136	833	292	214	249	426
403559	851886	105	403559	91:3137.0 92:173.0 102:162.0 103:1710.0 104:1126.0 105:9437.0 106:653.0 115:1100.0 116:175.0 117:362.0 118:140.0 119:95.0 128:248.0 129:358.0 130:322.0 131:200.0 142:27.0 143:32.0 180:37.0 182:17.0 193:318.0 194:29.0 202:42.0 203:38.0 206:24.0 207:586.0 208:1019.0 210:40.0 215:15.0 220:24.0 221:34.0 239:21.0 250:22.0 343:24.0 445:16.0				4293	3556	2207	3598	3670	2889	1934	1544	3206	3650	2249	494	461	291	333	301	669	931	440	1521	1438
402287	615666	191	402287	85:5616.0 86:2412.0 87:1279.0 89:425.0 93:3309.0 94:1216.0 95:285.0 96:1401.0 98:656.0 99:1872.0 100:2306.0 101:800.0 102:882.0 103:7373.0 104:667.0 105:888.0 110:400.0 112:3080.0 113:1292.0 114:427.0 115:1044.0 117:897.0 122:888.0 123:60.0 124:352.0 125:258.0 126:301.0 127:630.0 128:2262.0 129:6641.0 130:1060.0 131:3909.0 132:590.0 133:3424.0 134:379.0 135:309.0 136:149.0 137:65.0 138:76.0 139:3…				5212	6228	6474	4589	5315	7121	6159	5455	5030	6019	4765	3313	2640	2168	1710	911	8526	6635	3074	3363	1169
402246	564399	91	402246	85:197278.0 86:9068.0 87:338.0 88:453.0 89:3089.0 90:5099.0 91:1029489.0 92:42733.0 93:339538.0 94:13802.0 95:10140.0 96:14903.0 97:128737.0 98:37494.0 99:24525.0 100:1314.0 103:3565.0 104:27985.0 105:243873.0 106:21554.0 107:78897.0 108:3046.0 109:2905.0 110:4754.0 111:37374.0 112:18075.0 113:7409.0 114:485.0 116:453.0 117:7578.0 118:8299.0 119:54949.0 120:5868.0 121:17758.0 122:753.0 123:1320.0…				2073	2416	2414	2913	1279	1994	2919	2112	1993	1747	2959	1089	2703	1232	1166	1659	5938	1410	1680	1609	1083
402245	597813	271	402245	85:195802.0 86:19478.0 87:133132.0 88:58464.0 89:833342.0 90:78654.0 91:225019.0 92:17669.0 93:16254.0 94:1927.0 95:63076.0 96:31199.0 97:688811.0 98:72094.0 99:162612.0 100:24100.0 101:449742.0 102:47660.0 103:947043.0 104:88072.0 105:36391.0 106:1131.0 107:1899.0 109:25257.0 110:12742.0 111:328583.0 112:39391.0 113:68965.0 114:9511.0 115:214748.0 116:18616.0 117:24603.0 118:2926.0 119:640.0 121…				405	364	240	427	390	501	352	326	3118	274	417	334	289	135	290	218	752	568	275	463	817
400201	624019	156	400201	85:3247.0 86:17838.0 87:3996.0 88:1752.0 89:22385.0 91:1134.0 95:1015.0 97:1423.0 99:5265.0 100:10776.0 101:7846.0 102:5235.0 103:21035.0 104:2389.0 105:2642.0 109:1877.0 111:1768.0 113:2275.0 114:2158.0 115:3115.0 116:75298.0 117:19687.0 118:7118.0 119:3530.0 125:328.0 127:876.0 129:22692.0 130:4490.0 131:11891.0 132:2232.0 133:22903.0 134:4540.0 135:1147.0 140:775.0 141:1198.0 143:13988.0 144:2…				1210	1247	1602	916	2064	1561	1730	1372	1854	1540	2166	663	833	594	745	1821	1596	1142	1392	1358	1702
400152	560365	102	400152	85:2416.0 86:5853.0 88:1148.0 89:389.0 97:473.0 99:1296.0 100:10068.0 101:5590.0 102:105571.0 103:9765.0 104:3218.0 105:400.0 110:425.0 111:224.0 112:59.0 113:676.0 116:2605.0 117:1128.0 118:298.0 119:397.0 127:538.0 128:547.0 129:495.0 131:2397.0 132:895.0 133:1932.0 134:853.0 142:184.0 144:386.0 146:776.0 147:5425.0 148:613.0 149:1020.0 150:166.0 153:296.0 157:1643.0 158:2708.0 171:503.0 172:19…				4223	5122	710	4308	3740	4227	4643	3508	3879	4208	4381	3310	4747	2968	1214	2571	6887	4736	3200	3489	4992
398788	288406	195	398788	90:781.0 91:608.0 92:163.0 94:555.0 95:782.0 96:159.0 98:789.0 102:504.0 104:269.0 105:264.0 106:189.0 110:49.0 111:195.0 114:195.0 115:617.0 116:145.0 120:173.0 121:975.0 122:327.0 123:79.0 124:80.0 125:172.0 126:122.0 128:221.0 129:2624.0 131:1106.0 132:693.0 133:419.0 136:58.0 137:119.0 138:86.0 139:151.0 140:181.0 143:188.0 147:9686.0 148:1331.0 149:1378.0 150:84.0 153:1549.0 154:138.0 156:12…				575	644	145	435	588	570	707	442	626	662	468	428	302	176	173	148	754	474	566	635	343
395452	334741	157	395452	85:3789.0 86:2355.0 87:207.0 88:345.0 90:399.0 91:123.0 92:112.0 96:379.0 97:163.0 100:3145.0 101:214.0 104:778.0 105:228.0 113:753.0 114:194.0 118:290.0 119:96.0 120:2934.0 128:211.0 129:469.0 134:1018.0 138:102.0 143:229.0 144:180.0 151:698.0 157:34004.0 158:4019.0 159:689.0 161:509.0 162:44.0 170:654.0 175:34.0 179:405.0 185:270.0 186:175.0 211:650.0 242:44.0 264:23.0 303:36.0 326:33.0 473:10.0				3345	2523	2960	2728	1053	2922	2729	2399	2038	1200	2798	1719	955	1379	743	1036	1791	968	2231	1947	2481
395328	556764	245	395328	85:3268.0 86:1349.0 87:1409.0 88:56.0 97:1658.0 98:340.0 99:1385.0 100:23068.0 101:3290.0 102:1641.0 103:2264.0 104:606.0 105:564.0 110:238.0 112:382.0 115:4629.0 117:2976.0 118:528.0 119:779.0 125:269.0 126:828.0 127:948.0 128:847.0 129:4154.0 130:1021.0 131:13652.0 132:2278.0 133:5741.0 134:898.0 138:2773.0 139:186.0 140:733.0 142:714.0 143:2919.0 144:562.0 145:431.0 146:247.0 147:17857.0 148:3…				2492	2644	2384	2049	1737	3141	2986	2822	1920	2607	1517	104	3587	508	131	113	6571	3461	2320	1769	2029
391889	787019	373	391889	85:14392.0 86:4374.0 87:3070.0 88:1793.0 89:22133.0 90:1632.0 91:583.0 94:1280.0 96:1361.0 99:3130.0 100:3565.0 101:4798.0 102:2340.0 103:98308.0 104:9321.0 105:4875.0 106:1078.0 108:1195.0 110:1049.0 111:4734.0 112:1472.0 113:3079.0 114:2978.0 115:462.0 118:3550.0 119:3242.0 120:555.0 121:605.0 122:795.0 123:2957.0 124:768.0 126:1384.0 127:1051.0 128:2162.0 130:2923.0 133:15944.0 134:2736.0 135:…				248	211	170	261	300	610	191	696	599	177	239	175	305	140	77	490	607	202	140	400	446
391872	891182	217	391872	85:648.0 86:50.0 88:206.0 89:1892.0 90:158.0 95:210.0 98:94.0 99:208.0 100:431.0 101:620.0 102:162.0 103:16341.0 104:1271.0 105:575.0 110:366.0 111:253.0 112:79.0 113:251.0 114:141.0 115:198.0 117:2498.0 118:302.0 119:139.0 121:60.0 126:338.0 127:134.0 128:503.0 129:1110.0 130:79.0 131:338.0 132:90.0 133:1943.0 134:338.0 135:113.0 138:50.0 139:73.0 140:42.0 141:100.0 142:416.0 143:398.0 144:225.0…				7275	4001	3975	4173	4478	3757	3810	6900	3556	4430	2266	624	1173	830	165	488	1612	2137	1300	2992	3978
391853	245700	154	391853	85:4204.0 87:4814.0 88:12359.0 89:2553.0 90:999.0 91:3512.0 96:1473.0 97:1248.0 105:8851.0 106:1402.0 107:1222.0 108:320.0 109:349.0 110:10951.0 111:801.0 120:322.0 121:1539.0 122:478.0 123:779.0 124:149.0 125:432.0 126:258.0 127:3097.0 131:1481.0 134:2566.0 136:394.0 137:1457.0 138:714.0 139:382.0 140:125.0 141:310.0 148:4198.0 149:2387.0 150:293.0 151:3187.0 152:355.0 153:468.0 154:29873.0 155:…				5965	6893	7577	5668	9979	9141	8742	6655	11783	7649	5923	2088	4485	2977	2761	2633	11254	7849	9437	6590	11401
391842	474172	98	391842	85:408.0 86:419.0 87:130.0 88:128.0 96:108.0 97:293.0 98:16194.0 99:1633.0 101:769.0 102:1577.0 103:2061.0 104:170.0 105:94.0 111:6938.0 112:443.0 113:107.0 114:22.0 117:1527.0 118:80.0 119:65.0 124:31.0 125:85.0 126:102.0 127:79.0 128:180.0 129:1573.0 130:611.0 131:293.0 132:129.0 133:470.0 134:61.0 141:2402.0 142:484.0 143:358.0 144:245.0 147:2792.0 148:440.0 149:650.0 150:54.0 154:40.0 156:204…				2482	2022	2866	2012	5362	6095	2960	3540	5668	5234	2887	5042	5415	5999	6188	9616	5466	3319	2725	3580	5529
391341	647666	200	391341	87:3121.0 89:26766.0 90:2085.0 101:16073.0 102:5562.0 103:69300.0 104:5744.0 105:9591.0 106:1817.0 112:2306.0 113:5904.0 114:3849.0 115:5471.0 116:15983.0 117:72132.0 118:8304.0 119:10259.0 128:4101.0 129:19888.0 130:9739.0 131:11912.0 133:55915.0 134:10468.0 140:2091.0 142:3526.0 143:6403.0 144:2586.0 145:652.0 146:1030.0 147:164322.0 148:31644.0 149:17790.0 153:3862.0 156:2467.0 157:12878.0 158…				2255	1996	1334	1020	1537	2218	1815	2025	1487	1377	1836	418	1171	538	408	2628	2620	1911	1787	1519	1949
390961	826225	204	390961	89:552.0 90:77.0 93:146.0 101:867.0 102:364.0 103:2211.0 104:345.0 105:91.0 111:50.0 112:66.0 113:184.0 114:107.0 115:62.0 116:726.0 119:194.0 127:89.0 128:240.0 129:1708.0 130:855.0 131:493.0 132:96.0 133:1361.0 134:138.0 142:575.0 143:533.0 146:117.0 147:4656.0 148:875.0 149:477.0 151:115.0 153:87.0 154:83.0 155:127.0 156:222.0 157:325.0 161:158.0 162:41.0 163:117.0 165:49.0 168:98.0 169:119.0 …				720	712	885	1177	915	1202	1215	909	1753	834	1574	234	690	360	188	2307	1837	754	370	736	1313
390546	623908	160	390546	85:1925.0 86:3468.0 87:1206.0 88:961.0 89:10530.0 90:675.0 91:847.0 93:521.0 94:408.0 95:807.0 96:3018.0 97:2151.0 98:1038.0 99:465.0 100:4071.0 101:3656.0 102:1642.0 103:23550.0 104:2504.0 105:4521.0 106:524.0 107:563.0 109:280.0 110:1691.0 111:1227.0 112:1606.0 113:759.0 114:2818.0 115:1502.0 116:2240.0 117:23327.0 118:2479.0 119:2030.0 120:241.0 121:1422.0 122:311.0 123:273.0 124:646.0 125:533…				4965	6561	2904	5345	4758	7929	6667	4794	5754	5870	10420	362	866	589	216	2847	3418	1709	1066	1545	3735
390400	288673	126	390400	85:1573.0 90:1095.0 91:594.0 92:4222.0 93:2234.0 94:919.0 95:118.0 96:1607.0 97:8762.0 98:2623.0 106:9459.0 107:1765.0 108:230.0 109:1203.0 110:1088.0 113:996.0 114:2144.0 123:172.0 126:61338.0 127:38445.0 128:1423.0 131:135.0 138:1598.0 139:43202.0 140:15795.0 141:870.0 158:128.0 167:370.0 182:143.0 183:3586.0 184:113.0 185:286.0 186:208.0 198:142.0 213:279.0 235:106.0 248:71.0 257:123.0 258:84.…				84291	89169	99448	89405	76110	108130	91707	75474	94702	63300	117509	540	677	375	2117	48443	715	679	711	332	58107
390396	609976	189	390396	85:1087.0 86:1499.0 87:1012.0 88:891.0 89:6145.0 90:207.0 91:468.0 94:100.0 95:332.0 97:604.0 99:1321.0 100:145.0 101:2805.0 102:697.0 103:10645.0 104:753.0 105:1433.0 106:303.0 107:166.0 109:317.0 111:933.0 112:586.0 113:92.0 114:335.0 115:1567.0 117:760.0 119:847.0 120:168.0 121:56.0 123:95.0 124:348.0 127:141.0 129:11120.0 130:2291.0 131:2777.0 133:10265.0 134:1820.0 135:2226.0 136:184.0 140:4…				1199	1855	3240	2946	3478	3321	3867	3296	2976	2673	2676	535	847	496	378	413	1938	1781	1407	2266	2666
390198	459090	155	390198	85:327.0 86:922.0 87:525.0 89:229.0 90:81.0 93:232.0 94:105.0 95:206.0 97:269.0 98:716.0 99:549.0 100:2474.0 101:419.0 102:299.0 103:1732.0 105:355.0 106:197.0 108:147.0 110:339.0 111:559.0 112:936.0 113:515.0 114:454.0 115:522.0 116:279.0 117:539.0 118:206.0 119:304.0 123:77.0 128:232.0 129:176.0 130:657.0 131:1174.0 132:380.0 133:1495.0 134:145.0 136:109.0 137:82.0 138:78.0 139:4704.0 140:579.0…				955	489	255	593	297	523	312	444	433	329	815	1564	497	583	654	2027	883	225	516	549	971
390194	514902	142	390194	86:74.0 96:158.0 98:130.0 99:376.0 100:289.0 106:106.0 114:46.0 115:115.0 117:432.0 124:41.0 131:182.0 133:230.0 137:42.0 142:9942.0 143:1423.0 144:418.0 145:74.0 147:2771.0 148:467.0 149:83.0 170:211.0 171:91.0 186:6454.0 187:985.0 188:239.0 198:26.0 214:39.0 216:1837.0 218:61.0 235:19.0 244:72.0 245:28.0 257:36.0 288:624.0 289:129.0 290:49.0 297:22.0 303:12.0 337:16.0 391:21.0 440:17.0 442:22.0…				1239	1398	1724	1393	2733	210	1205	1186	1814	4210	1050	2756	2379	6216	7476	33909	2123	1730	2158	3056	4424
390156	240055	105	390156	85:522.0 86:1358.0 87:8168.0 88:1036.0 89:437.0 90:49.0 91:3238.0 92:542.0 93:155.0 99:310.0 102:3823.0 103:9102.0 104:1312.0 105:43161.0 106:2898.0 109:156.0 110:157.0 112:815.0 113:2688.0 120:11368.0 121:971.0 122:134.0 123:94.0 126:773.0 128:6633.0 129:1807.0 130:11892.0 131:3069.0 132:632.0 137:85.0 138:178.0 139:150.0 140:200.0 144:417.0 146:13096.0 152:85.0 153:146.0 154:252.0 155:110.0 156…				2030	2519	2514	1955	2521	5136	2382	2032	4821	2872	2015	3178	1680	3388	5099	6364	6247	4388	4383	3227	4004
390145	290091	241	390145	85:3689.0 86:1353.0 87:439.0 88:275.0 89:14818.0 90:1186.0 91:1270.0 92:157.0 98:1341.0 99:318.0 100:932.0 101:457.0 102:326.0 104:89.0 105:464.0 107:424.0 109:75.0 110:798.0 112:292.0 113:3303.0 114:2817.0 115:174.0 116:814.0 117:1336.0 118:31.0 119:559.0 120:26.0 121:265.0 122:72.0 123:27.0 128:552.0 129:203.0 130:175.0 132:1822.0 133:1667.0 134:220.0 135:982.0 137:275.0 141:166.0 142:138.0 143…				333	263	232	285	1764	1603	348	594	350	189	197	760	590	449	350	396	771	605	532	468	693
390135	628121	214	390135	87:188.0 89:2734.0 91:6304.0 92:815.0 93:6789.0 94:3810.0 97:93.0 99:143.0 100:645.0 101:395.0 103:8639.0 104:713.0 105:871.0 106:57.0 107:1544.0 112:221.0 113:217.0 114:109.0 115:411.0 116:208.0 117:3285.0 118:420.0 119:810.0 120:9008.0 121:7743.0 122:645.0 126:72.0 128:142.0 129:2689.0 130:1094.0 131:730.0 132:117.0 133:1634.0 134:206.0 135:281.0 137:88.0 142:30.0 143:279.0 144:66.0 145:91.0 14…				2916	3579	3574	2205	2946	4464	3571	3344	2007	1931	2942	3686	3209	2127	2212	2253	7386	4294	2587	4608	3403
390122	699375	204	390122	85:164.0 86:422.0 87:338.0 88:44.0 89:4052.0 90:109.0 97:105.0 99:148.0 100:2592.0 101:1284.0 102:884.0 103:2651.0 104:572.0 105:517.0 108:66.0 110:135.0 111:203.0 112:113.0 113:312.0 114:62.0 115:404.0 116:677.0 117:1221.0 118:276.0 119:65.0 124:54.0 125:63.0 127:206.0 128:181.0 129:2141.0 130:94.0 131:1252.0 132:399.0 133:1148.0 134:355.0 135:201.0 136:30.0 137:83.0 142:271.0 143:691.0 147:6049…				1373	1659	1805	1395	1672	2496	1579	1391	1875	1414	2297	1238	511	151	97	3153	10404	678	300	1217	2104
389986	423678	188	389986	85:1117.0 86:377.0 98:612.0 99:300.0 100:1366.0 101:410.0 102:176.0 103:540.0 107:84.0 110:135.0 112:226.0 113:441.0 115:101.0 117:1167.0 118:99.0 120:90.0 127:515.0 130:419.0 144:81.0 154:18.0 155:237.0 156:137.0 160:97.0 169:116.0 170:80.0 172:1673.0 173:272.0 181:100.0 188:7348.0 189:1082.0 190:26.0 199:126.0 216:56.0 243:3.0 244:259.0 245:99.0 247:29.0 258:83.0 262:37.0 263:101.0 276:33.0 278…				153	241	652	484	1291	1094	794	1236	865	460	374	213	329	169	139	217	1003	557	604	698	955
387808	721727	245	387808	86:1256.0 88:309.0 89:3699.0 90:325.0 93:306.0 94:818.0 95:52090.0 96:4153.0 97:3864.0 98:320.0 100:2957.0 103:5728.0 104:574.0 107:270.0 109:256.0 112:269.0 114:365.0 115:331.0 117:7625.0 118:305.0 119:585.0 125:168.0 127:1602.0 128:636.0 129:6153.0 130:1764.0 131:870.0 133:3930.0 134:416.0 135:345.0 140:409.0 141:532.0 142:2266.0 144:481.0 145:147.0 146:294.0 147:10871.0 148:1567.0 149:1587.0 1…				2525	2531	4808	731	1078	1454	1914	1752	711	1301	918	165	702	278	117	313	2921	2165	2463	903	3122
386842	879241	287	386842	85:1069.0 87:1235.0 88:191.0 89:3261.0 90:389.0 91:745.0 92:58.0 93:1246.0 94:1065.0 95:1470.0 96:2173.0 97:3878.0 98:1661.0 99:1295.0 101:2655.0 102:1357.0 103:23916.0 104:2574.0 105:1448.0 107:398.0 108:653.0 109:1432.0 110:1360.0 111:2266.0 112:724.0 113:1132.0 114:298.0 115:1133.0 116:614.0 117:5498.0 118:919.0 119:1091.0 120:274.0 121:387.0 122:2614.0 123:792.0 124:830.0 125:1290.0 126:336.0…				467	521	651	647	563	626	692	362	474	534	562	120	215	123	63	106	393	201	181	354	155
385020	584101	292	385020	85:1887.0 99:1264.0 100:665.0 102:6193.0 103:4966.0 104:746.0 105:469.0 108:166.0 112:309.0 113:432.0 115:2109.0 117:2792.0 118:432.0 119:365.0 127:962.0 128:206.0 129:3806.0 130:4030.0 131:2295.0 132:176.0 133:4821.0 134:620.0 135:738.0 143:37450.0 144:4626.0 145:3180.0 146:285.0 147:13643.0 148:2159.0 149:2225.0 150:305.0 151:138.0 155:1119.0 156:247.0 159:108.0 160:114.0 161:289.0 169:53.0 173…				1674	1733	1658	1797	1820	1732	1412	1207	2058	1889	1776	166	503	151	75	173	667	698	219	823	1079
385017	801048	268	385017	87:431.0 88:102.0 91:468.0 98:149.0 99:346.0 102:219.0 108:61.0 113:108.0 115:314.0 116:788.0 117:1746.0 118:333.0 119:523.0 127:140.0 131:1115.0 133:2271.0 134:412.0 135:379.0 141:67.0 144:53.0 145:181.0 147:4229.0 148:702.0 149:969.0 150:105.0 154:78.0 163:203.0 164:89.0 165:73.0 167:36.0 172:47.0 177:284.0 178:61.0 179:192.0 180:143.0 181:76.0 183:47.0 185:57.0 192:109.0 193:435.0 194:61.0 200…				11277	2220	1762	2703	1657	3075	6878	3898	1209	6708	1384	348	443	367	110	231	663	1208	1398	1692	2483
385015	569457	143	385015	85:4064.0 86:639.0 87:671.0 88:513.0 89:3801.0 90:371.0 94:600.0 95:627.0 96:124.0 97:517.0 98:769.0 99:1300.0 100:1065.0 101:3134.0 102:1517.0 103:14551.0 104:1529.0 105:1781.0 106:515.0 107:226.0 108:74.0 110:1102.0 111:201.0 112:148.0 113:953.0 114:445.0 115:561.0 117:714.0 119:492.0 124:147.0 125:231.0 126:1151.0 127:620.0 128:746.0 129:10631.0 130:1451.0 131:2137.0 132:517.0 133:4508.0 134:2…				4112	4663	6212	6913	5429	6646	5000	6384	8920	4085	4925	418	891	253	317	501	2115	1075	993	1061	2195
385012	971617	317	385012	85:467.0 87:573.0 90:56.0 91:1691.0 93:1026.0 94:213.0 95:2064.0 96:410.0 97:582.0 98:193.0 99:602.0 101:1130.0 102:377.0 103:2831.0 104:357.0 105:902.0 106:46.0 107:572.0 108:156.0 109:2973.0 110:264.0 111:418.0 113:153.0 114:102.0 115:839.0 116:653.0 117:1222.0 118:179.0 119:928.0 120:64.0 121:569.0 122:577.0 123:1992.0 124:254.0 125:161.0 127:156.0 128:107.0 129:6666.0 130:729.0 131:930.0 132:…				1521	1249	1662	1434	1612	1580	255	2419	1255	2036	1822	100	1123	99	84	108	2402	1646	908	952	1445
385011	697976	204	385011	85:791.0 86:936.0 87:659.0 88:533.0 89:512.0 90:127.0 94:84.0 98:183.0 99:439.0 100:2023.0 101:1615.0 102:763.0 103:507.0 107:104.0 108:115.0 111:120.0 113:282.0 114:1017.0 116:3225.0 117:2798.0 118:853.0 119:125.0 120:92.0 124:45.0 125:58.0 126:90.0 128:42.0 130:830.0 131:432.0 132:1102.0 133:1652.0 134:190.0 135:290.0 140:128.0 141:234.0 142:594.0 143:656.0 144:427.0 146:295.0 147:2685.0 148:61…				1795	1248	1724	1538	2441	1785	1436	1122	1491	2663	1780	275	293	293	301	1160	908	876	874	1433	2076
385008	668874	333	385008	85:3106.0 87:75614.0 89:3617.0 93:807.0 94:192.0 95:2033.0 96:1148.0 97:4884.0 98:2786.0 99:1374.0 101:5558.0 102:2250.0 105:2536.0 107:789.0 110:330.0 111:2291.0 112:579.0 113:700.0 114:1395.0 115:2381.0 117:2216.0 121:605.0 122:54.0 123:518.0 124:171.0 125:638.0 126:563.0 127:515.0 128:182.0 129:4688.0 133:4559.0 138:108.0 140:243.0 141:94.0 142:418.0 143:14463.0 144:978.0 145:823.0 147:14445.0…				1093	1025	1097	900	998	1308	1063	1182	937	1134	760	1293	189	234	436	3299	654	252	226	569	1980
384991	867911	275	384991	85:3004.0 86:325.0 87:368.0 88:115.0 89:4440.0 90:223.0 94:188.0 95:508.0 96:57.0 97:559.0 98:63.0 99:899.0 100:616.0 101:2898.0 102:273.0 103:15535.0 104:1343.0 105:419.0 109:265.0 111:423.0 113:686.0 114:1284.0 115:633.0 116:2102.0 117:7032.0 118:670.0 119:685.0 120:94.0 125:106.0 126:34.0 127:154.0 128:187.0 129:11603.0 130:1781.0 131:2851.0 132:386.0 133:4547.0 134:244.0 135:208.0 138:76.0 13…				826	879	1077	933	1093	1156	400	532	854	638	1125	210	139	156	60	126	565	391	254	549	756
384989	642622	393	384989	85:1806.0 86:1227.0 87:2460.0 88:1128.0 89:14838.0 92:161.0 93:370.0 94:399.0 95:519.0 96:470.0 97:654.0 98:674.0 99:2005.0 100:1806.0 101:7948.0 102:2728.0 107:317.0 109:375.0 111:797.0 112:168.0 113:1077.0 114:2882.0 115:2159.0 116:3814.0 119:1627.0 120:429.0 122:74.0 123:85.0 125:270.0 127:857.0 128:868.0 129:15600.0 130:2843.0 131:10691.0 132:733.0 133:26855.0 134:3250.0 135:1316.0 136:152.0 …				1140	1008	921	1230	1205	1186	992	1392	1114	1255	848	103	161	82	67	86	220	280	131	453	638
384976	518355	85	384976	85:18681.0 86:975.0 115:365.0 119:77.0 123:96.0 129:2398.0 130:286.0 133:961.0 135:214.0 157:1157.0 166:73.0 177:31.0 179:25.0 181:36.0 182:35.0 209:44.0 221:70.0 225:27.0 231:78.0 239:25.0 247:69.0 250:34.0 257:40.0 266:19.0 267:54.0 269:92.0 274:26.0 282:26.0 287:15.0 298:31.0 299:153.0 300:17.0 312:19.0 316:18.0 323:15.0 328:18.0 349:89.0 350:39.0 357:123.0 358:20.0 385:10.0 386:10.0 393:16.0 …				34300	33122	30030	26229	40158	44117	39957	38828	35502	34047	16173	636	1237	903	219	316	2298	2400	1765	2482	18923
384963	1097286	343	384963	85:3294.0 86:731.0 87:837.0 88:529.0 89:1277.0 91:1844.0 92:554.0 93:12575.0 94:605.0 95:5336.0 98:120.0 99:708.0 101:3205.0 103:890.0 104:938.0 105:9151.0 107:5388.0 108:1359.0 109:4052.0 110:371.0 111:828.0 112:169.0 113:831.0 115:14.0 116:4011.0 117:3853.0 118:768.0 119:6690.0 120:1399.0 121:4003.0 122:838.0 123:1344.0 127:1116.0 128:2208.0 129:9219.0 130:2677.0 131:9486.0 132:3073.0 133:7728.…				412	646	326	419	487	631	580	732	467	647	459	271	885	159	86	193	785	2753	3561	750	391
384951	981212	253	384951	86:228.0 91:241.0 94:154.0 100:425.0 104:371.0 113:195.0 119:129.0 123:59.0 125:45.0 135:137.0 137:40.0 138:79.0 139:65.0 141:83.0 142:558.0 147:4275.0 151:91.0 152:98.0 153:89.0 156:385.0 159:264.0 160:215.0 162:66.0 163:197.0 165:233.0 166:126.0 167:237.0 173:260.0 174:684.0 178:61.0 189:398.0 195:297.0 196:54.0 197:71.0 200:123.0 201:31.0 203:118.0 204:1347.0 207:424.0 214:116.0 217:501.0 219:…				12433	3140	11552	13130	13809	13549	11086	10183	14978	12889	10409	348	3065	1314	177	518	6534	5357	5177	6014	7312
384944	684945	202	384944	90:539.0 92:140.0 94:117.0 100:295.0 101:883.0 102:845.0 103:1380.0 104:251.0 105:510.0 106:93.0 115:886.0 116:1027.0 117:803.0 118:268.0 120:145.0 121:129.0 128:490.0 129:778.0 131:1351.0 132:395.0 133:2507.0 134:477.0 135:212.0 139:68.0 140:96.0 142:388.0 143:487.0 144:717.0 145:734.0 146:223.0 147:16623.0 148:756.0 152:82.0 157:106.0 160:247.0 161:164.0 162:303.0 163:204.0 164:64.0 165:103.0 1…				9352	9026	10530	11456	11930	13022	6573	11211	6651	9847	9654	766	1107	694	165	381	4037	2130	1565	4498	6214
384938	637760	128	384938	87:2325.0 89:12760.0 90:1936.0 91:4496.0 94:254.0 97:1408.0 98:1240.0 100:3653.0 101:4797.0 102:1885.0 103:193866.0 104:20989.0 107:770.0 113:855.0 114:4704.0 117:7601.0 118:2410.0 119:5398.0 121:1353.0 122:208.0 125:700.0 126:1516.0 128:26674.0 129:8528.0 130:5908.0 132:770.0 135:620.0 138:480.0 139:417.0 140:10077.0 144:447.0 145:2851.0 149:7076.0 150:1906.0 152:853.0 156:494.0 158:498.0 159:10…				10976	11756	11612	8756	23406	15634	11064	9671	8877	22395	9641	7653	17623	19036	35612	36037	23219	28785	31955	32128	43212
384934	207460	142	384934	85:945.0 86:1285.0 87:2247.0 88:507.0 92:173.0 94:39.0 96:508.0 97:1366.0 98:1188.0 99:1128.0 100:876.0 102:1146.0 103:8197.0 104:937.0 108:288.0 112:141.0 114:3918.0 115:226.0 118:497.0 123:712.0 124:472.0 126:56.0 130:3452.0 131:1326.0 132:1269.0 138:99.0 142:10408.0 143:2003.0 144:681.0 145:70.0 146:3180.0 155:82.0 160:3361.0 161:342.0 162:179.0 169:59.0 182:80.0 198:95.0 238:14.0 244:45.0 257…				408	699	947	613	602	519	700	382	366	587	577	676	852	909	1256	965	1731	1355	1151	962	1852
384933	1095178	253	384933	85:2193.0 86:995.0 87:958.0 88:804.0 89:2665.0 90:466.0 91:20301.0 92:3125.0 93:11185.0 94:3277.0 95:13418.0 96:2175.0 97:2509.0 98:256.0 99:668.0 100:213.0 101:4777.0 102:1140.0 103:1394.0 104:1029.0 105:17017.0 106:2900.0 107:13413.0 108:2129.0 109:5542.0 110:553.0 111:1324.0 112:232.0 113:917.0 114:414.0 115:5910.0 116:8209.0 117:10814.0 118:3555.0 119:9577.0 120:2140.0 121:3772.0 122:910.0 12…				902	630	850	629	783	1405	893	1458	837	761	543	271	1571	370	176	292	3914	4841	6808	1406	2438
384928	778414	261	384928	87:1880.0 88:1159.0 89:6725.0 90:791.0 92:2488.0 100:1276.0 101:15807.0 102:2096.0 103:33254.0 104:3720.0 113:2058.0 114:290.0 115:1787.0 116:14979.0 117:33034.0 118:4555.0 126:398.0 127:1270.0 129:59748.0 130:7195.0 133:10020.0 141:981.0 142:1277.0 143:19078.0 144:2448.0 147:36314.0 148:4891.0 149:5475.0 155:2733.0 157:3001.0 160:909.0 161:3538.0 166:555.0 168:354.0 169:698.0 171:12130.0 172:226…				368	690	902	774	765	785	735	839	538	911	560	143	249	240	144	93	478	228	296	347	585
384927	525117	85	384927	85:32752.0 86:1764.0 89:3291.0 90:166.0 91:58.0 94:163.0 95:4005.0 96:802.0 97:2907.0 98:3150.0 99:9027.0 101:7511.0 102:2028.0 103:10201.0 104:1327.0 105:591.0 106:207.0 109:338.0 110:192.0 111:1497.0 112:1583.0 113:3602.0 114:438.0 115:2414.0 116:3032.0 117:2881.0 118:962.0 124:213.0 125:206.0 126:1082.0 127:2586.0 129:5181.0 131:2445.0 132:922.0 133:5269.0 134:603.0 135:230.0 137:36.0 140:757.…				5996	5679	4142	2285	3906	6275	5193	7561	4859	4964	4430	1625	4963	2033	1700	1777	5996	3669	7273	3552	4956
384925	974669	253	384925	87:162.0 89:671.0 91:305.0 92:175.0 93:1018.0 94:316.0 95:986.0 96:493.0 97:444.0 98:100.0 101:574.0 102:214.0 103:1795.0 107:258.0 108:86.0 110:146.0 111:403.0 112:47.0 113:82.0 114:95.0 116:872.0 117:2285.0 119:141.0 122:104.0 123:174.0 128:122.0 129:538.0 130:642.0 131:1035.0 133:2113.0 134:275.0 136:324.0 137:453.0 138:90.0 139:106.0 142:210.0 143:313.0 146:339.0 147:3119.0 148:485.0 149:364.…				7470	5231	8338	8664	7010	8839	8232	7448	10049	8344	6805	428	1974	1016	157	342	5562	3866	3116	4062	1236
384923	742969	156	384923	85:1335.0 87:333.0 88:291.0 89:5360.0 90:417.0 91:173.0 92:125.0 93:171.0 94:334.0 95:1025.0 96:2138.0 97:590.0 98:1048.0 99:368.0 100:1193.0 101:1114.0 102:305.0 103:12966.0 104:1041.0 105:1651.0 106:87.0 107:159.0 108:223.0 109:400.0 110:979.0 111:504.0 113:385.0 114:1786.0 115:343.0 116:1598.0 117:15865.0 118:1616.0 119:1299.0 120:52.0 121:153.0 126:46.0 127:116.0 129:12837.0 130:1953.0 131:30…				997	632	959	841	639	1655	1161	1144	1261	2254	681	258	373	312	461	911	997	959	782	1131	1816
384921	559661	200	384921	86:612.0 87:269.0 88:82.0 92:162.0 94:189.0 98:760.0 100:503.0 102:995.0 104:267.0 106:99.0 107:95.0 108:406.0 109:482.0 110:811.0 112:204.0 116:112.0 117:1833.0 119:185.0 120:440.0 124:159.0 126:72.0 128:85.0 129:1076.0 130:273.0 131:171.0 138:103.0 140:108.0 142:839.0 150:91.0 151:58.0 152:184.0 154:96.0 156:611.0 157:98.0 158:245.0 166:162.0 167:80.0 168:533.0 169:83.0 172:601.0 173:79.0 182:8…				4190	10169	14187	10910	16313	18101	15968	11797	12740	15581	10724	687	3947	1452	331	713	4870	7359	11733	10223	8304
384920	872294	228	384920	86:523.0 88:1311.0 89:5227.0 90:1147.0 91:1571.0 94:687.0 96:305.0 97:1364.0 98:356.0 100:2902.0 101:1295.0 102:2045.0 105:8103.0 107:308.0 108:121.0 110:3511.0 112:1843.0 114:3693.0 115:213.0 119:1176.0 120:449.0 121:423.0 125:792.0 126:1414.0 127:1121.0 130:1249.0 132:586.0 133:8896.0 134:1922.0 135:715.0 136:360.0 137:191.0 138:2041.0 139:396.0 140:1178.0 141:516.0 142:5029.0 143:4717.0 145:85…				3274	3133	3350	2262	4611	4999	3364	1943	3605	5090	3971	316	511	517	135	1095	1130	1389	283	1892	1009
384919	847685	331	384919	85:3700.0 86:738.0 89:1579.0 90:287.0 91:2424.0 93:1183.0 94:1086.0 97:1099.0 101:2812.0 102:380.0 103:9580.0 104:831.0 105:531.0 106:282.0 107:1771.0 108:573.0 109:642.0 110:126.0 113:406.0 115:1547.0 117:4359.0 118:1021.0 119:136.0 121:624.0 123:619.0 124:140.0 125:497.0 129:16340.0 130:1908.0 131:2522.0 132:95.0 133:3646.0 134:333.0 135:1076.0 136:124.0 137:150.0 143:805.0 147:6284.0 149:2956.…				234	175	197	318	392	533	347	290	291	546	269	151	348	233	320	419	1832	1082	537	417	641
384906	552886	173	384906	85:8139.0 86:16229.0 87:4424.0 88:1568.0 90:1773.0 92:1399.0 94:684.0 95:281.0 96:1528.0 98:4294.0 101:19319.0 102:5905.0 103:117237.0 104:38325.0 105:48416.0 106:4220.0 107:1635.0 108:207.0 109:243.0 110:403.0 111:1549.0 112:2546.0 113:2768.0 114:27363.0 115:11159.0 116:6466.0 117:60986.0 118:8877.0 119:9612.0 120:699.0 121:175.0 123:208.0 124:607.0 125:317.0 126:3975.0 127:4250.0 128:8290.0 130…				1852	1754	1619	2191	1343	1734	1344	1114	1703	624	2104	731	678	369	257	637	4606	1127	785	856	1365
384905	519181	159	384905	97:253.0 99:827.0 101:1620.0 102:1553.0 103:3762.0 104:544.0 106:106.0 109:172.0 111:288.0 113:112.0 115:2353.0 119:365.0 121:52.0 123:190.0 127:444.0 129:4440.0 130:2195.0 131:2351.0 132:477.0 133:2449.0 134:227.0 135:229.0 141:236.0 142:341.0 143:854.0 144:122.0 145:288.0 150:66.0 151:149.0 155:260.0 159:7812.0 160:897.0 161:394.0 163:47.0 171:1108.0 172:143.0 175:121.0 177:263.0 178:48.0 179:4…				5684	6323	4497	4740	6356	8276	6692	6500	5720	6877	2140	362	948	363	188	217	2362	1439	1341	3077	1696
384902	582762	204	384902	85:6113.0 86:2015.0 89:6005.0 97:4836.0 99:3878.0 101:17268.0 103:27606.0 104:2366.0 105:6650.0 106:298.0 108:583.0 113:2371.0 114:2263.0 115:8347.0 116:16394.0 118:2090.0 119:4783.0 120:1200.0 121:1194.0 122:657.0 123:1368.0 127:1255.0 128:965.0 129:23848.0 130:1523.0 131:10409.0 132:1485.0 133:32117.0 134:4462.0 135:7488.0 136:452.0 137:552.0 138:228.0 140:2405.0 142:270.0 145:2161.0 146:161.0 …				2988	2629	2033	3513	9614	6601	3231	2733	2298	3469	2270	450	2400	620	315	426	3883	2438	2200	1510	1025
384899	733889	231	384899	85:807.0 86:382.0 87:1102.0 88:904.0 89:3001.0 94:192.0 95:108.0 97:914.0 98:376.0 99:1451.0 101:4404.0 102:953.0 103:15632.0 104:1439.0 105:754.0 108:84.0 109:393.0 111:1023.0 113:1474.0 114:254.0 115:10860.0 116:3729.0 117:10126.0 118:1383.0 119:1489.0 120:202.0 122:163.0 123:201.0 124:206.0 125:369.0 127:734.0 128:320.0 129:16715.0 130:1741.0 131:3465.0 132:870.0 133:6493.0 134:683.0 135:722.0…				514	670	973	756	1292	413	834	1077	1039	518	3266	298	3576	561	2791	136	6268	2761	3050	1545	1034
384897	568879	219	384897	85:2559.0 86:146.0 87:404.0 88:486.0 89:1804.0 98:112.0 99:630.0 100:668.0 101:639.0 103:4585.0 104:495.0 112:179.0 113:696.0 114:342.0 115:672.0 117:6661.0 118:567.0 119:413.0 127:46.0 129:10789.0 130:1168.0 131:5949.0 132:622.0 133:2479.0 134:237.0 141:290.0 142:105.0 145:109.0 147:3956.0 148:670.0 157:232.0 158:201.0 159:479.0 162:17.0 163:831.0 172:632.0 173:1026.0 174:550.0 175:144.0 186:98.…				1033	935	908	1539	735	823	611	823	680	613	1224	219	420	161	181	716	1022	533	536	464	1222
384892	968542	223	384892	85:562.0 87:244.0 89:677.0 90:88.0 93:70.0 97:181.0 99:378.0 101:211.0 102:524.0 103:1130.0 104:218.0 111:138.0 114:71.0 116:125.0 117:421.0 119:156.0 120:51.0 121:656.0 122:216.0 125:47.0 126:111.0 127:176.0 129:954.0 133:810.0 135:214.0 138:43.0 143:2896.0 144:228.0 145:138.0 147:8549.0 148:990.0 149:931.0 150:140.0 151:240.0 152:42.0 157:169.0 163:158.0 165:848.0 166:148.0 170:37.0 171:510.0 1…				8951	7088	9943	12897	16645	12112	9216	5935	14060	13091	9813	464	1982	1548	193	584	4650	3172	317	6891	9329
384889	615056	103	384889	85:807.0 86:699.0 87:712.0 88:442.0 89:503.0 99:433.0 100:577.0 101:1872.0 102:358.0 103:33273.0 104:3139.0 105:1230.0 106:101.0 111:75.0 112:37.0 113:656.0 114:291.0 115:4387.0 116:826.0 117:3511.0 118:337.0 119:274.0 120:82.0 129:5616.0 130:840.0 131:1900.0 132:134.0 133:2882.0 134:393.0 135:217.0 140:97.0 141:379.0 143:717.0 147:11983.0 148:1860.0 149:1044.0 150:62.0 151:285.0 152:35.0 155:345…				8853	10566	11008	4127	10672	13845	15101	6002	10347	7895	8256	3719	2632	915	1260	5195	3740	5325	3429	5692	8528
384885	542647	164	384885	85:1022.0 87:2277.0 89:22916.0 90:6381.0 91:3709.0 93:469.0 99:2428.0 100:7590.0 101:4675.0 102:2487.0 103:83968.0 104:26595.0 105:13861.0 106:1400.0 107:1591.0 109:629.0 110:670.0 111:1703.0 113:2713.0 115:1971.0 117:30150.0 118:3342.0 119:4404.0 120:250.0 121:561.0 122:231.0 123:183.0 127:2069.0 128:954.0 129:9572.0 130:2288.0 131:6910.0 133:12769.0 134:4790.0 135:5087.0 136:824.0 137:583.0 139…				3367	2372	1765	2250	2546	2318	2689	3063	1679	2597	7042	585	1958	1392	332	1223	3145	2492	3246	2401	3345
384883	995732	317	384883	85:961.0 86:296.0 87:318.0 88:135.0 91:748.0 93:858.0 95:1144.0 96:268.0 97:453.0 99:567.0 100:214.0 101:811.0 103:1522.0 105:126.0 109:2957.0 110:233.0 113:74.0 115:345.0 116:674.0 117:1898.0 119:1198.0 121:321.0 122:67.0 123:177.0 125:210.0 126:34.0 127:307.0 129:3772.0 130:689.0 131:864.0 132:220.0 133:709.0 136:273.0 137:702.0 138:130.0 139:207.0 141:185.0 144:177.0 145:330.0 146:130.0 147:22…				2592	3787	5021	4203	4567	7098	5428	3551	6040	5965	4294	268	2126	264	121	170	7859	2377	1350	2810	3930
384882	911750	160	384882	85:1568.0 86:1653.0 88:1036.0 89:20571.0 90:1777.0 92:140.0 93:350.0 97:2572.0 99:1223.0 100:6114.0 101:6603.0 102:3588.0 105:9123.0 106:1221.0 107:747.0 108:443.0 111:335.0 112:274.0 113:1206.0 114:2593.0 115:2426.0 116:3516.0 117:33343.0 118:3674.0 119:2443.0 123:153.0 125:94.0 127:830.0 128:1357.0 130:3661.0 131:4631.0 133:14431.0 134:1385.0 135:1203.0 136:291.0 138:263.0 142:1124.0 143:6622.0…				3546	1647	2482	1691	1638	1074	1980	2494	1486	1522	2853	360	1607	355	115	162	976	1129	1028	1200	1435
384867	872005	132	384867	85:768.0 88:430.0 89:8810.0 91:7579.0 92:290.0 96:955.0 97:616.0 100:1772.0 101:524.0 103:20938.0 104:1942.0 105:6783.0 106:21.0 110:1029.0 112:349.0 113:681.0 114:1330.0 117:10460.0 118:411.0 124:347.0 125:110.0 126:784.0 129:4635.0 130:1512.0 131:2031.0 132:21527.0 133:6905.0 134:380.0 136:102.0 138:359.0 140:455.0 142:2399.0 143:2295.0 144:873.0 147:17371.0 148:1745.0 149:2063.0 151:157.0 152:…				463	538	370	559	595	589	503	494	515	652	518	157	429	235	139	264	644	446	654	256	611
384838	997604	259	384838	85:105.0 87:647.0 88:256.0 89:2421.0 90:192.0 91:255.0 94:173.0 95:356.0 96:402.0 97:3131.0 98:523.0 99:579.0 100:772.0 101:2286.0 102:806.0 103:16792.0 104:1663.0 106:321.0 109:141.0 111:680.0 112:190.0 113:832.0 114:453.0 115:3690.0 116:2096.0 117:4431.0 118:518.0 119:700.0 120:114.0 121:114.0 124:131.0 125:120.0 127:964.0 128:340.0 129:10516.0 130:1332.0 131:1620.0 132:275.0 133:2558.0 134:498…				4100	4088	3874	5816	3764	5355	4798	705	4787	4402	4333	221	517	224	123	116	2256	807	798	1426	1167
384833	883862	273	384833	89:853.0 90:113.0 103:5004.0 104:483.0 105:249.0 111:55.0 113:110.0 114:138.0 115:221.0 117:615.0 118:92.0 129:1765.0 131:307.0 133:811.0 142:162.0 143:304.0 147:2338.0 148:756.0 149:226.0 151:20.0 154:87.0 155:1154.0 156:94.0 157:666.0 160:538.0 162:29.0 163:110.0 167:62.0 169:204.0 170:34.0 171:48.0 174:61.0 177:63.0 181:31.0 183:1664.0 184:146.0 185:37.0 189:116.0 192:48.0 193:79.0 203:46.0 20…				1356	1283	1388	939	964	936	1077	1822	978	1287	1509	180	630	289	106	85	1010	714	583	652	973
384828	1102997	318	384828	85:2139.0 86:635.0 87:773.0 88:239.0 89:1688.0 90:218.0 91:2635.0 92:1092.0 93:3252.0 95:3358.0 96:703.0 97:471.0 98:310.0 99:197.0 100:490.0 101:711.0 102:400.0 103:3716.0 104:1127.0 105:3368.0 106:1652.0 107:2273.0 108:1727.0 109:1975.0 110:538.0 114:59.0 115:590.0 117:2615.0 119:349.0 120:308.0 121:926.0 122:800.0 123:864.0 124:457.0 125:320.0 126:351.0 127:580.0 128:159.0 129:2351.0 131:1727.…				5729	5432	5565	6819	658	8259	3315	5425	6321	5468	5065	202	915	357	139	491	2373	3065	1138	2799	1810
383520	437914	143	383520	85:893.0 86:228.0 87:935.0 88:418.0 89:433.0 97:163.0 98:95.0 99:994.0 100:96.0 101:1767.0 102:201.0 103:5305.0 105:419.0 110:102.0 111:144.0 112:103.0 113:619.0 115:824.0 116:469.0 117:32874.0 118:3335.0 119:1844.0 125:44.0 127:330.0 128:312.0 129:8504.0 130:1016.0 131:2614.0 132:522.0 133:5251.0 134:763.0 135:273.0 142:443.0 143:16895.0 144:1962.0 145:847.0 146:57.0 147:18431.0 148:2805.0 149:3…				17466	19824	17493	19588	17078	26781	19610	21355	20157	19302	3528	1101	1358	1586	530	745	10662	8003	6586	8520	11601
382942	534226	187	382942	85:4956.0 86:19545.0 87:1735.0 88:2151.0 89:90334.0 90:7615.0 98:767.0 99:3934.0 101:5514.0 103:53540.0 104:4252.0 105:11479.0 106:1063.0 109:173.0 110:491.0 111:1819.0 112:3754.0 113:10133.0 114:766.0 115:6959.0 117:167363.0 118:17657.0 119:16279.0 124:201.0 125:1055.0 126:4589.0 127:24123.0 128:3988.0 131:7079.0 133:60918.0 134:8656.0 139:3164.0 140:1530.0 141:1153.0 142:1972.0 143:1463.0 144:2…				578	629	3168	616	616	3495	611	590	747	453	578	547	709	524	379	777	1222	1011	593	585	3273
382917	624083	204	382917	89:5673.0 90:504.0 91:1114.0 93:66.0 99:2135.0 101:6339.0 102:1427.0 103:21570.0 104:3242.0 109:1173.0 110:355.0 111:911.0 113:1330.0 114:657.0 115:1367.0 116:12549.0 117:10905.0 118:2517.0 119:4318.0 120:681.0 121:424.0 129:17693.0 131:5124.0 133:5780.0 134:1009.0 135:963.0 138:197.0 141:98.0 143:6923.0 144:879.0 145:1945.0 146:358.0 147:26796.0 148:6092.0 149:6133.0 151:421.0 153:314.0 155:1474…				2040	2344	2572	2860	2865	3098	2337	3674	2453	1935	20077	1060	1717	1749	706	5395	3426	3092	3528	1493	4623
382905	844730	259	382905	85:4802.0 87:1295.0 88:767.0 89:9132.0 90:896.0 97:7433.0 98:2380.0 99:2560.0 100:2644.0 101:8416.0 102:1912.0 103:33021.0 104:3309.0 105:3511.0 107:500.0 108:342.0 111:977.0 112:419.0 113:2200.0 114:1128.0 115:3548.0 116:6210.0 117:12483.0 118:1300.0 119:2215.0 123:174.0 125:445.0 126:585.0 127:2505.0 128:604.0 129:21329.0 130:3881.0 131:4076.0 132:2582.0 133:8718.0 134:1261.0 141:1263.0 142:126…				1476	479	1310	1527	388	582	1103	2067	1249	384	1390	108	280	173	93	157	675	521	600	571	203
382661	965023	299	382661	85:587.0 88:264.0 89:1025.0 90:127.0 91:124.0 97:262.0 99:338.0 100:488.0 102:460.0 103:3436.0 105:447.0 109:285.0 111:264.0 112:41.0 113:319.0 114:183.0 115:187.0 116:271.0 117:3220.0 118:345.0 119:226.0 123:117.0 127:340.0 129:1358.0 130:85.0 131:541.0 132:129.0 133:1512.0 134:205.0 135:146.0 137:159.0 142:111.0 143:693.0 144:94.0 147:8143.0 148:1187.0 149:816.0 150:106.0 153:97.0 155:415.0 156…				4433	6522	219	5205	5454	6704	5130	4614	4665	5271	2987	228	1747	509	100	150	4033	3386	2944	2872	195
382626	600716	231	382626	85:381.0 88:686.0 89:6174.0 90:221.0 92:338.0 93:899.0 94:235.0 95:498.0 97:196.0 98:373.0 99:934.0 100:770.0 101:3167.0 103:3334.0 105:2055.0 106:294.0 107:287.0 108:70.0 109:409.0 111:405.0 112:257.0 114:880.0 115:1576.0 117:8074.0 118:1066.0 119:1127.0 120:283.0 121:186.0 124:124.0 127:357.0 129:2920.0 131:2441.0 133:9637.0 134:892.0 135:578.0 136:155.0 137:210.0 140:857.0 141:597.0 142:1202.0…				2517	1802	2143	1762	2275	1496	1589	1583	1854	1814	6781	715	804	433	159	666	2298	1409	379	1281	1735
382625	663173	299	382625	85:5928.0 86:34926.0 87:3971.0 88:1768.0 89:3155.0 90:352.0 91:2916.0 92:236.0 93:1931.0 94:415.0 95:4130.0 96:306.0 97:3794.0 98:2314.0 99:3010.0 100:15426.0 101:2835.0 102:2810.0 103:1772.0 104:416.0 105:3158.0 106:281.0 107:1214.0 108:101.0 109:1318.0 111:1738.0 112:812.0 113:1268.0 116:5287.0 117:55454.0 118:5712.0 119:2959.0 120:254.0 121:1497.0 123:471.0 125:586.0 126:422.0 127:772.0 129:25…				1274	784	978	704	246	952	271	376	2073	171	332	530	373	197	639	375	833	995	308	601	5645
382613	614659	174	382613	86:19558.0 87:1799.0 88:866.0 100:8955.0 101:1386.0 102:2998.0 112:163.0 113:404.0 114:628.0 115:356.0 116:1264.0 117:1826.0 118:230.0 119:384.0 129:366.0 130:2960.0 131:854.0 132:589.0 133:1012.0 146:199.0 147:5649.0 148:580.0 149:473.0 155:175.0 156:328.0 157:123.0 160:1153.0 161:136.0 162:76.0 167:71.0 172:1088.0 174:35551.0 175:6305.0 176:5617.0 177:784.0 178:280.0 187:453.0 188:241.0 189:69.…				2623	2702	2455	1758	4382	3337	2052	1133	1983	6129	2104	1075	1370	1980	2993	9577	1375	2342	2900	3312	3644
382605	769413	299	382605	85:3550.0 86:347.0 87:419.0 89:674.0 90:60.0 91:2698.0 92:327.0 93:613.0 95:3217.0 96:680.0 97:12149.0 98:777.0 99:1115.0 101:1880.0 102:573.0 103:16087.0 104:1301.0 105:1030.0 109:1174.0 110:128.0 111:4880.0 112:428.0 113:159.0 115:1979.0 116:328.0 118:198.0 119:646.0 120:58.0 121:201.0 123:389.0 125:1386.0 126:119.0 127:119.0 128:115.0 129:6015.0 130:1130.0 131:1422.0 133:4180.0 134:827.0 135:5…				425	416	390	459	538	528	464	475	1306	514	349	222	324	175	155	151	638	292	323	416	1514
382600	611347	312	382600	85:1193.0 86:1369.0 87:703.0 88:602.0 89:1260.0 90:618.0 91:1321.0 92:2891.0 93:1460.0 94:649.0 95:1860.0 96:500.0 97:1428.0 98:262.0 99:557.0 100:8701.0 101:1829.0 102:810.0 103:7162.0 104:2976.0 105:592.0 106:1175.0 107:182.0 108:369.0 109:833.0 110:404.0 111:500.0 112:127.0 113:282.0 115:491.0 116:503.0 118:332.0 119:530.0 120:2744.0 121:923.0 122:590.0 123:1122.0 124:335.0 125:382.0 126:432.0…				1116	1791	1593	1476	1480	1869	1384	1286	1309	1651	1054	218	694	255	264	280	1417	1048	1186	1034	1374
382593	610175	305	382593	86:354.0 88:542.0 89:2155.0 90:811.0 91:411.0 93:550.0 94:293.0 98:264.0 99:1040.0 102:951.0 103:9215.0 104:1128.0 105:432.0 107:159.0 109:382.0 111:376.0 113:222.0 114:273.0 116:887.0 117:539.0 119:244.0 123:114.0 124:536.0 125:448.0 127:146.0 130:457.0 131:489.0 132:366.0 133:2427.0 134:339.0 135:365.0 140:928.0 141:76.0 143:12144.0 144:1146.0 145:195.0 146:620.0 147:6050.0 148:1148.0 150:269.0…				1219	487	1998	2189	1206	1787	1608	1591	2793	1809	1892	93	227	1882	60	98	5223	4242	4052	583	1041
382592	510032	171	382592	85:1060.0 89:1664.0 90:369.0 91:1015.0 94:198.0 95:897.0 97:262.0 100:648.0 101:7095.0 102:1057.0 103:7432.0 104:1746.0 105:671.0 106:182.0 107:89.0 109:44.0 110:516.0 111:521.0 115:726.0 116:3743.0 117:7018.0 118:447.0 119:561.0 126:319.0 127:402.0 129:3373.0 130:1001.0 131:1757.0 132:508.0 133:2552.0 135:230.0 137:49.0 141:88.0 142:149.0 143:2115.0 144:150.0 145:1029.0 149:1827.0 151:45.0 153:2…				14110	17217	14208	9615	13855	18876	17304	18645	12599	15514	7909	365	4253	1003	126	173	17788	7401	11012	7874	11906
382591	525761	220	382591	87:486.0 89:2896.0 93:200.0 100:6056.0 101:3419.0 102:6286.0 103:12437.0 104:1309.0 106:96.0 107:230.0 108:57.0 109:394.0 110:158.0 111:459.0 113:877.0 115:9077.0 116:626.0 117:3163.0 118:172.0 119:1581.0 120:330.0 125:291.0 126:481.0 127:155.0 129:12107.0 130:4666.0 131:6231.0 132:1489.0 133:6306.0 134:900.0 135:553.0 136:183.0 139:246.0 141:645.0 143:921.0 144:420.0 145:1055.0 146:267.0 147:245…				11530	10209	10242	7647	12298	9246	13398	4110	9907	13059	5686	378	1430	593	222	248	6505	1817	4270	6091	1112
382590	799571	171	382590	85:753.0 86:1219.0 88:383.0 89:888.0 90:168.0 91:516.0 96:634.0 98:1085.0 99:928.0 100:568.0 101:4320.0 102:1018.0 103:14560.0 104:1294.0 105:737.0 109:228.0 111:229.0 112:300.0 113:271.0 114:97.0 115:206.0 116:1897.0 117:3940.0 118:485.0 119:402.0 122:144.0 124:547.0 125:171.0 126:149.0 128:802.0 129:5286.0 130:1108.0 131:987.0 132:302.0 133:2271.0 134:323.0 140:146.0 141:126.0 142:555.0 143:982…				1541	1531	2054	1824	1432	2109	1683	1666	1598	2061	592	247	1506	313	93	195	2601	1943	1656	1279	1473
382586	815917	331	382586	85:3973.0 86:674.0 87:741.0 88:408.0 89:3037.0 90:327.0 91:3662.0 92:273.0 93:2486.0 94:1280.0 95:5836.0 96:5438.0 97:5070.0 98:2531.0 99:1975.0 100:1283.0 101:3925.0 102:806.0 103:9050.0 104:1055.0 105:1744.0 106:412.0 107:1854.0 108:848.0 109:3018.0 110:1176.0 111:2728.0 112:1523.0 113:542.0 114:751.0 115:2205.0 116:3860.0 117:16676.0 118:1919.0 119:1545.0 120:402.0 121:1068.0 122:598.0 123:259…				166	119	188	188	133	163	514	424	317	173	5503	496	267	291	1444	4978	1066	333	195	852	1365
382573	825373	290	382573	89:123.0 145:333.0 147:1992.0 149:60.0 155:58.0 159:83.0 172:31.0 179:99.0 183:43.0 198:69.0 200:127.0 202:833.0 203:240.0 204:524.0 207:370.0 211:36.0 216:124.0 220:84.0 221:67.0 222:74.0 244:23.0 274:170.0 275:487.0 276:171.0 277:18.0 290:3672.0 291:1045.0 292:545.0 293:120.0 312:89.0 314:21.0 315:15.0 333:21.0 335:13.0 341:23.0 375:36.0 392:23.0 394:30.0 406:20.0 488:12.0				4307	3656	2330	3246	3953	4496	1425	2754	2608	2567	2145	88	860	536	57	129	870	1204	1417	2321	2291
381735	565046	204	381735	85:1801.0 87:2086.0 88:450.0 89:2297.0 99:2220.0 101:11564.0 102:1810.0 103:25518.0 104:2809.0 105:1048.0 113:645.0 115:11790.0 116:3103.0 117:11917.0 118:1135.0 119:2321.0 120:309.0 129:13658.0 130:9420.0 131:16590.0 132:1667.0 133:20248.0 134:3105.0 136:253.0 137:400.0 141:1739.0 143:7428.0 144:1305.0 145:1225.0 146:571.0 147:60822.0 148:12090.0 149:9432.0 155:3921.0 157:4342.0 159:889.0 172:87…				1255	1485	1298	1421	916	1886	1668	1104	2314	1566	1282	939	2212	501	738	859	6195	3042	3906	1229	4239
380761	417931	204	380761	88:185.0 89:384.0 95:206.0 96:228.0 100:208.0 102:96.0 103:737.0 105:119.0 108:115.0 115:242.0 116:191.0 117:1251.0 129:299.0 131:254.0 133:713.0 142:230.0 147:1837.0 148:217.0 149:256.0 153:83.0 157:78.0 190:77.0 191:195.0 203:176.0 204:955.0 205:475.0 206:134.0 217:121.0 218:112.0 301:24.0 317:26.0 323:32.0 327:44.0 334:32.0 359:30.0 387:56.0 388:35.0 389:36.0 413:25.0 452:21.0 468:27.0 474:24.…				1071	1735	1007	1157	785	1103	1037	911	1116	743	1127	349	461	233	666	152	740	517	666	871	795
380558	278529	174	380558	87:2148.0 97:293.0 99:944.0 101:2210.0 107:259.0 108:92.0 115:1302.0 117:2587.0 128:94.0 130:1870.0 138:99.0 141:63.0 146:426.0 148:2780.0 159:330.0 167:113.0 169:62.0 173:252.0 174:1871.0 177:834.0 188:82.0 192:1155.0 193:2963.0 197:47.0 205:2404.0 213:67.0 215:56.0 220:177.0 224:137.0 229:68.0 251:1372.0 256:119.0 262:114.0 267:3309.0 269:167.0 271:80.0 273:127.0 283:1459.0 293:53.0 313:43.0 33…				1999	3398	9628	4002	2911	3353	3351	3634	2701	3236	3915	2744	3519	1708	1046	7569	6125	3678	2721	2526	7392
380200	492841	245	380200	92:214.0 94:272.0 97:1366.0 98:1558.0 99:1309.0 100:786.0 103:1768.0 106:325.0 107:2206.0 108:647.0 109:1149.0 112:3390.0 114:1224.0 117:2006.0 118:816.0 120:217.0 121:663.0 123:113.0 124:481.0 131:1275.0 136:84.0 138:482.0 139:1888.0 147:10503.0 151:479.0 152:283.0 169:342.0 172:384.0 173:641.0 179:103.0 180:121.0 181:159.0 183:359.0 188:90.0 190:68.0 197:150.0 198:39.0 199:166.0 200:442.0 202:1…				1592	1867	2021	1699	1416	2409	2143	1612	1585	1786	1692	4273	3308	1947	1641	1080	4710	3574	2385	2557	3984
380058	480685	157	380058	85:5120.0 86:1387.0 88:386.0 90:867.0 91:649.0 96:1405.0 97:1124.0 99:4925.0 100:25503.0 102:1350.0 103:3677.0 104:715.0 107:280.0 110:637.0 111:358.0 113:1531.0 114:2376.0 115:2517.0 118:1233.0 119:1448.0 121:604.0 124:499.0 126:480.0 127:477.0 130:6321.0 131:7210.0 132:3234.0 136:1174.0 137:409.0 140:770.0 141:1081.0 144:1692.0 146:328.0 147:17976.0 148:9938.0 150:1993.0 151:2003.0 152:341.0 15…				5840	5086	4275	4867	6704	6950	7055	7517	5670	8320	3301	2295	2644	1544	1171	2122	5316	2729	3020	3627	4571
379980	638734	307	379980	86:448.0 105:446.0 111:107.0 115:97.0 117:912.0 129:824.0 130:291.0 131:135.0 141:106.0 143:111.0 145:97.0 161:53.0 163:241.0 165:161.0 173:232.0 177:116.0 189:963.0 214:125.0 215:110.0 217:898.0 219:464.0 221:219.0 223:80.0 225:55.0 232:29.0 234:85.0 253:63.0 257:90.0 263:22.0 265:179.0 271:38.0 279:191.0 287:32.0 291:89.0 292:136.0 307:1539.0 308:486.0 309:204.0 312:39.0 319:65.0 326:32.0 333:6…				8838	8598	8770	9202	13769	37299	7470	43699	44665	9399	11952	4182	2314	1985	678	4489	46826	4962	2536	9942	12408
379876	611361	295	379876	92:169.0 97:141.0 98:256.0 101:558.0 103:716.0 104:333.0 105:121.0 110:85.0 118:184.0 122:129.0 123:130.0 131:182.0 136:152.0 137:393.0 145:322.0 152:464.0 155:136.0 156:167.0 157:83.0 162:101.0 170:78.0 171:574.0 174:321.0 178:298.0 179:159.0 180:203.0 183:240.0 190:99.0 192:33.0 194:517.0 195:128.0 196:41.0 198:42.0 204:591.0 207:390.0 208:158.0 209:175.0 210:107.0 213:114.0 215:36.0 216:74.0 2…				2271	1695	1723	4023	1768	2512	1551	3282	2315	1418	2814	1269	1840	1122	610	1038	4884	2886	1141	1458	1735
379868	522802	159	379868	88:893.0 93:491.0 97:754.0 98:270.0 105:615.0 109:439.0 116:2266.0 128:235.0 131:3061.0 141:39.0 156:703.0 158:274.0 159:2156.0 160:285.0 193:128.0 204:290.0 235:178.0 273:170.0 276:78.0 327:70.0 330:87.0 351:34.0				5825	1160	1171	5997	2912	1743	3284	3167	2447	5281	2531	412	780	465	285	1671	833	798	1003	1914	2510
379656	701649	369	379656	89:471.0 90:191.0 94:127.0 96:207.0 98:546.0 100:3801.0 102:338.0 104:176.0 105:225.0 110:78.0 114:185.0 115:625.0 120:101.0 122:122.0 125:73.0 131:876.0 132:478.0 135:133.0 136:69.0 142:712.0 143:374.0 144:415.0 145:180.0 147:3557.0 148:283.0 151:192.0 153:223.0 155:199.0 156:125.0 157:545.0 159:472.0 160:336.0 169:330.0 172:488.0 180:103.0 182:85.0 184:134.0 187:58.0 194:138.0 197:120.0 212:78.…				254	368	159	257	242	121	193	173	212	327	181	169	221	50	70	645	328	146	142	147	263
379509	666333	319	379509	86:279.0 89:4605.0 102:5014.0 105:1812.0 113:1133.0 116:1079.0 117:12898.0 118:1683.0 119:978.0 128:399.0 129:9393.0 131:4704.0 132:420.0 133:8658.0 134:1346.0 137:203.0 146:310.0 147:45615.0 149:3900.0 151:192.0 158:553.0 176:291.0 183:335.0 184:45.0 188:65.0 189:3643.0 191:2465.0 192:605.0 203:1254.0 204:3177.0 205:5841.0 207:1302.0 208:218.0 223:80.0 230:352.0 231:784.0 234:201.0 235:66.0 245:…				2933	3125	3562	3647	3074	3937	3269	3857	3422	5305	6614	1721	2704	1055	930	2838	5983	3006	2505	2724	3370
379460	294336	172	379460	91:234.0 105:124.0 108:231.0 109:136.0 110:318.0 128:212.0 136:68.0 140:81.0 144:1308.0 145:62.0 153:78.0 156:208.0 169:95.0 172:3057.0 173:128.0 174:255.0 185:58.0 193:162.0 223:63.0 251:46.0 275:27.0 301:37.0 309:31.0 419:24.0 420:33.0 452:28.0 473:22.0 489:43.0 492:37.0				2093	1561	2016	3468	2722	3582	1748	2067	3503	2436	2739	2945	2227	6838	10267	12664	1444	1932	1889	3148	4137
379215	968056	188	379215	104:216.0 107:203.0 119:289.0 129:334.0 131:186.0 143:133.0 146:89.0 152:99.0 153:70.0 156:79.0 158:53.0 162:90.0 175:225.0 176:65.0 188:854.0 189:145.0 192:507.0 193:248.0 205:118.0 206:89.0 208:331.0 236:614.0 237:293.0 238:92.0 240:41.0 241:64.0 242:32.0 246:49.0 248:40.0 253:109.0 260:46.0 270:39.0 280:60.0 281:140.0 286:26.0 288:51.0 289:32.0 292:47.0 293:36.0 294:40.0 296:51.0 302:25.0 306:…				555	457	327	196	323	398	366	279	234	473	411	906	928	404	1321	1792	927	947	882	555	782
379171	800013	225	379171	88:527.0 89:5221.0 90:571.0 92:349.0 98:585.0 99:695.0 100:1324.0 103:11608.0 104:1532.0 106:433.0 107:284.0 109:127.0 111:338.0 112:238.0 113:931.0 114:823.0 115:1149.0 116:947.0 117:3530.0 118:267.0 121:450.0 127:233.0 128:514.0 129:4296.0 131:1798.0 132:216.0 133:4370.0 138:202.0 141:180.0 142:3882.0 143:1280.0 144:600.0 145:295.0 147:9561.0 149:1352.0 157:411.0 158:527.0 159:250.0 160:97.0 16…				674	937	638	700	808	913	819	912	815	877	453	363	350	299	162	96	1163	732	994	521	685
379006	333404	119	379006	90:371.0 98:606.0 108:199.0 118:241.0 119:4906.0 120:162.0 124:371.0 146:410.0 160:32.0 162:342.0 164:122.0 177:480.0 180:570.0 194:92.0 203:48.0 212:56.0 224:80.0 339:26.0				3886	5157	5628	4768	4307	5649	4635	3589	5620	4006	4970	5088	2260	2683	2435	3865	9918	8246	5108	4324	7928
378999	555300	156	378999	85:380.0 88:307.0 92:237.0 106:165.0 116:1016.0 130:866.0 141:180.0 146:99.0 150:86.0 156:2439.0 157:559.0 158:381.0 180:43.0 196:58.0 207:383.0 230:231.0 257:31.0 273:78.0 295:88.0 315:33.0 317:24.0 339:38.0 475:29.0				2073	2247	1779	3129	2295	5635	1859	4467	4059	2680	2824	3995	6326	2079	2873	2067	8352	10207	4026	2286	3116
378782	521878	129	378782	90:93.0 99:281.0 107:130.0 110:307.0 116:442.0 129:3517.0 133:6184.0 134:277.0 135:726.0 147:9778.0 156:323.0 157:305.0 163:441.0 175:378.0 188:175.0 189:184.0 190:385.0 204:879.0 205:2384.0 206:480.0 207:505.0 218:149.0 220:53.0 223:122.0 226:61.0 232:1291.0 241:138.0 249:301.0 294:37.0 302:171.0 318:127.0 327:89.0 328:94.0 341:65.0 364:160.0 365:24.0 370:36.0 373:45.0 377:34.0 380:15.0 393:58.0…				6182	8905	6349	6648	8294	9396	8631	8531	5827	6788	5652	3057	11361	4328	1516	1857	8744	7377	8309	5015	7474
378759	653419	308	378759	90:336.0 100:663.0 105:619.0 110:78.0 119:960.0 120:85.0 122:115.0 131:202.0 133:422.0 137:216.0 143:606.0 147:2873.0 154:39.0 182:90.0 188:110.0 190:23.0 191:243.0 197:105.0 200:99.0 204:62.0 218:251.0 224:61.0 228:76.0 233:159.0 235:34.0 247:50.0 259:66.0 272:94.0 276:34.0 280:66.0 281:200.0 298:64.0 308:765.0 312:52.0 314:74.0 322:157.0 327:113.0 330:74.0 333:173.0 336:53.0 340:36.0 347:86.0 3…				3898	5604	2525	2825	3286	4722	4279	3556	3341	3386	2557	543	1241	673	474	1232	3145	2373	1788	2154	3400
378621	446745	349	378621	86:491.0 87:1935.0 88:1463.0 89:92.0 90:266.0 95:464.0 100:1159.0 103:1630.0 104:767.0 105:301.0 106:552.0 110:402.0 111:167.0 112:236.0 114:343.0 115:2035.0 117:557.0 119:616.0 120:219.0 125:128.0 128:266.0 130:503.0 131:2975.0 132:627.0 134:838.0 135:1171.0 136:219.0 145:254.0 146:366.0 148:3756.0 149:1549.0 150:133.0 151:258.0 157:57.0 158:348.0 159:424.0 160:2082.0 162:155.0 163:177.0 164:147…				630	481	812	835	723	953	608	713	1033	490	703	524	537	311	406	420	1116	664	618	588	717
378555	726486	316	378555	86:530.0 100:169.0 103:1215.0 107:91.0 117:437.0 124:71.0 128:124.0 173:251.0 176:136.0 198:72.0 205:105.0 213:56.0 215:108.0 220:56.0 228:65.0 239:130.0 240:42.0 246:44.0 263:55.0 273:51.0 300:32.0 301:96.0 302:28.0 307:107.0 312:35.0 314:47.0 316:962.0 317:447.0 328:76.0 331:26.0 358:50.0 363:23.0 368:27.0 371:38.0 385:13.0 397:27.0 399:38.0 413:29.0 423:21.0 425:26.0 444:35.0 445:71.0 446:60.0…				1678	1495	552	461	316	654	2453	1423	1014	1367	854	164	203	450	76	526	546	1161	1985	728	1094
378529	345454	158	378529	113:1806.0 119:11611.0 158:35724.0 160:686.0 198:1034.0 202:643.0 260:96.0 267:1693.0 284:3641.0 295:453.0 312:131.0 367:73.0 494:59.0				68428	32724	33956	73644	98105	70334	32633	72088	37464	80677	71948	75076	169578	344519	703906	614963	187100	256858	625583	180733	285476
378406	968010	236	378406	103:822.0 105:302.0 116:606.0 118:265.0 126:121.0 132:168.0 148:159.0 157:82.0 175:339.0 177:152.0 182:41.0 188:398.0 193:184.0 236:726.0 268:63.0 281:134.0 301:37.0 429:53.0				769	510	520	261	367	376	386	275	208	697	311	2452	1662	758	1939	2450	1114	1393	705	882	1310
378368	474156	98	378368	96:152.0 98:4020.0 99:855.0 105:854.0 110:42.0 115:405.0 128:74.0 139:187.0 140:294.0 142:91.0 148:132.0 155:209.0 185:170.0 188:119.0 189:184.0 190:73.0 200:625.0 213:23.0 256:75.0 259:30.0 277:50.0 286:285.0 288:136.0 306:44.0 314:42.0 346:34.0				2482	2022	2866	2012	5362	6095	2960	3540	5668	5407	2887	4136	5415	6148	6188	9616	4055	3319	2725	3373	5529
378223	617746	133	378223	103:2371.0 117:1740.0 129:5008.0 133:9751.0 134:919.0 135:703.0 143:1092.0 147:19822.0 157:362.0 183:1171.0 184:985.0 185:307.0 186:548.0 204:778.0 211:6713.0 212:764.0 230:305.0 231:1452.0 243:235.0 245:374.0 257:507.0 272:79.0 275:238.0 285:802.0 286:55.0 299:109.0 301:45.0 303:562.0 304:238.0 306:467.0 321:144.0 327:100.0 328:114.0 331:278.0 332:104.0 348:633.0 349:674.0 363:343.0 364:776.0 37…				15457	18584	18657	13249	18299	18597	18321	5498	14906	18728	13882	17216	7008	4827	4298	6827	16143	7645	5701	10156	12608
378204	527747	142	378204	115:5518.0 137:53.0 142:8340.0 143:3029.0 144:154.0 169:57.0 173:66.0 198:40.0 200:129.0 210:25.0 243:194.0 294:27.0 302:113.0 304:50.0 309:40.0 322:1032.0 323:292.0 331:27.0 335:24.0 338:27.0 344:28.0 346:68.0 397:22.0 405:29.0 436:12.0 477:24.0 500:30.0				4515	2351	1632	3174	1354	3487	2608	6660	2920	1870	4083	1982	7187	2547	3335	3555	6222	4839	13017	3391	5749
378060	817828	457	378060	94:303.0 96:243.0 98:1770.0 99:376.0 100:930.0 103:262.0 106:93.0 112:623.0 113:6504.0 114:310.0 115:177.0 116:506.0 124:524.0 132:510.0 133:343.0 136:193.0 139:640.0 140:13.0 141:836.0 148:680.0 151:824.0 153:850.0 154:161.0 155:903.0 158:36.0 159:434.0 165:313.0 169:324.0 170:402.0 173:694.0 174:266.0 177:125.0 178:85.0 179:171.0 182:280.0 193:379.0 195:130.0 197:731.0 202:130.0 204:274.0 209:3…				87	154	95	163	130	210	113	134	139	111	98	238	445	110	117	78	399	328	532	278	270
378000	278297	174	378000	93:992.0 95:289.0 98:268.0 101:2191.0 120:362.0 123:108.0 124:178.0 142:2776.0 144:129.0 165:573.0 174:2160.0 176:419.0 189:334.0 195:524.0 201:48.0 221:254.0 226:46.0 229:34.0 249:1072.0 251:480.0 252:466.0 266:434.0 271:47.0 272:46.0 284:133.0 320:39.0 335:33.0 358:44.0 361:50.0 368:239.0 369:889.0 371:268.0 374:33.0 390:37.0 424:24.0 448:28.0 451:24.0 453:22.0 465:21.0				1999	3398	9628	4002	2911	3353	3351	3634	2701	3236	3915	2744	3519	1708	1469	7569	6125	3678	2430	2526	7392
377997	624522	305	377997	89:937.0 95:1413.0 102:1488.0 119:1573.0 143:4194.0 147:10974.0 148:808.0 149:1030.0 162:377.0 169:998.0 173:573.0 175:293.0 191:1985.0 208:293.0 219:611.0 221:211.0 223:343.0 235:656.0 240:59.0 242:229.0 265:935.0 266:307.0 269:459.0 274:98.0 291:328.0 297:261.0 305:1689.0 310:804.0 319:111.0 347:137.0 348:42.0 357:42.0 367:55.0 376:15.0 423:35.0 444:22.0 447:31.0 454:29.0 461:52.0 470:17.0 486:…				6053	7012	8055	6234	7148	9407	8529	9022	4800	8369	21149	787	3483	1440	451	5132	9771	6439	6596	4975	6793
377932	278297	174	377932	85:160.0 90:359.0 96:274.0 101:3505.0 105:436.0 107:259.0 108:104.0 115:2771.0 116:798.0 117:2728.0 119:3607.0 120:693.0 124:286.0 125:642.0 131:5274.0 135:663.0 147:15531.0 148:3562.0 149:1068.0 150:689.0 159:373.0 163:1977.0 164:174.0 174:2070.0 175:829.0 178:680.0 179:453.0 181:208.0 184:25.0 187:145.0 191:2501.0 192:2097.0 193:1919.0 195:843.0 196:161.0 198:57.0 203:1147.0 206:1179.0 207:1975…				1999	3398	9628	4002	2911	3353	1989	3634	2701	3236	3915	2744	3519	1708	1469	7569	6125	3678	2721	2526	7392
377778	967765	236	377778	85:454.0 87:148.0 91:259.0 99:91.0 115:186.0 119:173.0 122:52.0 123:57.0 147:901.0 151:75.0 169:83.0 174:46.0 175:743.0 181:133.0 189:175.0 191:190.0 192:386.0 208:248.0 210:34.0 236:1275.0 245:94.0 267:49.0 299:112.0 310:38.0 327:41.0 348:23.0 377:46.0 416:37.0				769	510	520	261	367	376	386	275	257	697	311	2452	1109	758	1939	2450	1114	1393	1180	882	1310
377697	269544	219	377697	87:1882.0 95:508.0 100:29670.0 101:4344.0 116:2837.0 125:273.0 129:1676.0 142:336.0 156:207.0 157:188.0 159:103.0 166:79.0 167:87.0 171:149.0 172:173.0 173:323.0 177:7537.0 178:1487.0 179:656.0 180:51.0 193:77.0 195:72.0 201:59.0 203:128.0 204:42.0 213:47.0 219:4304.0 225:67.0 233:36.0 241:56.0 244:35.0 261:51.0 262:118.0 265:89.0 288:63.0 290:30.0 295:66.0 297:41.0 312:30.0 332:38.0 342:37.0 347…				10771	13248	13635	12680	11265	12513	11505	10851	12336	10337	17413	11639	10219	5949	6114	8329	26530	15759	5117	10601	14830
377634	333683	119	377634	86:1592.0 102:638.0 106:391.0 119:5490.0 120:992.0 121:787.0 126:2008.0 128:140.0 129:217.0 130:2243.0 133:2990.0 134:869.0 135:263.0 137:125.0 144:87.0 146:1578.0 150:259.0 152:264.0 156:508.0 161:1469.0 162:484.0 166:169.0 172:1662.0 177:1975.0 179:194.0 181:182.0 193:161.0 214:54.0 224:71.0 243:60.0 252:36.0 254:48.0 257:45.0 284:41.0 299:511.0 313:50.0 319:33.0 324:33.0 336:98.0 393:74.0 415:…				4552	5157	5628	4768	1937	5649	4428	3589	5620	4006	4970	5088	6582	2260	2527	3865	9713	8246	5108	4324	7709
377479	455795	320	377479	86:1845.0 88:311.0 96:176.0 102:475.0 106:80.0 112:81.0 113:313.0 122:64.0 127:237.0 132:436.0 136:83.0 141:94.0 143:198.0 150:130.0 160:309.0 165:112.0 174:1260.0 199:78.0 204:83.0 210:209.0 211:316.0 213:96.0 218:1629.0 219:168.0 220:70.0 227:116.0 229:39.0 230:97.0 241:141.0 246:181.0 248:114.0 249:88.0 256:54.0 266:46.0 278:77.0 287:32.0 292:106.0 293:224.0 294:146.0 296:38.0 298:107.0 299:11…				314	262	298	247	290	230	235	163	271	279	291	590	402	563	796	1052	704	315	277	325	495
377298	333406	161	377298	86:488.0 94:136.0 102:832.0 106:141.0 114:966.0 115:649.0 119:2739.0 120:366.0 126:786.0 127:237.0 130:671.0 132:288.0 136:165.0 138:75.0 144:161.0 146:160.0 151:623.0 160:226.0 161:1172.0 164:214.0 166:129.0 182:90.0 188:58.0 197:39.0 198:57.0 199:101.0 204:161.0 223:77.0 239:43.0 251:40.0 300:122.0 394:36.0 472:27.0 487:23.0 496:23.0				2640	3565	3530	2756	2751	2917	2664	2392	3094	2308	2617	1581	729	831	226	1529	3897	2461	3478	2147	3004
377224	703644	205	377224	86:301.0 89:3856.0 90:535.0 94:198.0 95:586.0 97:710.0 100:1086.0 103:11544.0 104:1387.0 107:428.0 111:680.0 112:415.0 113:710.0 114:366.0 118:867.0 120:485.0 121:200.0 126:5365.0 127:1024.0 133:8918.0 135:803.0 136:231.0 140:381.0 142:623.0 143:948.0 144:129.0 145:642.0 146:77.0 147:29212.0 149:3513.0 150:553.0 152:223.0 153:251.0 154:423.0 159:526.0 162:266.0 163:527.0 164:236.0 170:357.0 172:3…				1342	1030	1549	976	1423	1926	1299	1510	1584	1588	1555	1445	744	671	678	989	1783	639	498	658	760
377205	395260	147	377205	85:2681.0 86:934.0 87:4479.0 88:6148.0 99:1187.0 100:42796.0 102:7863.0 105:2395.0 115:985.0 116:4567.0 118:3997.0 121:628.0 122:44.0 130:5366.0 141:227.0 144:3430.0 147:73589.0 148:12339.0 149:7502.0 150:885.0 151:383.0 159:1478.0 161:2635.0 162:1659.0 169:253.0 176:2998.0 188:23954.0 190:3736.0 191:1797.0 193:456.0 195:232.0 203:2379.0 207:1111.0 209:489.0 210:52.0 212:52.0 213:24.0 217:852.0 2…				22169	12382	11783	24727	14817	17124	12764	11531	15078	16531	23608	5214	7153	5679	13915	7538	12841	8500	10369	8556	11444
377164	609520	140	377164	86:473.0 89:195.0 100:788.0 101:289.0 102:107.0 110:206.0 115:394.0 119:234.0 130:317.0 133:100.0 135:187.0 140:2000.0 147:429.0 150:114.0 167:367.0 168:58.0 172:272.0 176:95.0 196:57.0 201:49.0 204:117.0 214:55.0 225:43.0 226:66.0 229:61.0 240:40.0 241:36.0 246:50.0 248:39.0 258:67.0 259:20.0 274:46.0 279:31.0 283:78.0 287:65.0 300:217.0 307:42.0 312:29.0 417:27.0 423:27.0 441:25.0 455:26.0				2428	2982	3056	1213	8560	6140	3560	3008	3251	8397	2228	1909	8318	5320	5781	5916	14713	16578	10094	10799	14955
377150	239466	146	377150	86:2319.0 87:1550.0 88:765.0 98:136.0 99:115.0 102:1899.0 103:4985.0 104:143.0 107:198.0 114:130.0 116:10279.0 128:1689.0 130:3847.0 131:1554.0 138:141.0 146:3611.0 147:6412.0 149:342.0 151:74.0 157:410.0 162:131.0 174:1827.0 181:55.0 191:2198.0 193:243.0 210:38.0 230:58.0 244:100.0 263:34.0 360:41.0 374:28.0 388:33.0 394:23.0 395:23.0 404:23.0 406:36.0 420:43.0 455:27.0 457:20.0 461:25.0 463:44.…				5209	10937	11128	5188	15760	10706	11072	4778	6242	16768	7316	10113	29926	31695	62093	52891	31342	50587	51844	23518	35141
377016	472068	204	377016	89:146.0 102:228.0 104:213.0 107:127.0 109:87.0 118:338.0 129:601.0 133:901.0 143:280.0 147:745.0 149:1009.0 157:80.0 159:54.0 175:310.0 177:95.0 180:765.0 189:334.0 190:272.0 191:827.0 193:245.0 195:83.0 203:141.0 204:1433.0 205:354.0 206:280.0 218:581.0 219:251.0 220:63.0 221:255.0 231:68.0 233:92.0 241:70.0 248:38.0 254:47.0 259:31.0 268:42.0 272:32.0 288:40.0 291:42.0 297:69.0 305:80.0 315:37…				3774	4337	4480	4399	3817	5725	4190	4620	4328	3406	7793	3260	3641	2916	2127	3287	7938	3929	2797	3753	5255
376899	624550	305	376899	89:2401.0 90:436.0 104:2245.0 116:1334.0 117:2208.0 124:429.0 129:4981.0 133:4898.0 134:451.0 143:4944.0 145:1249.0 147:6600.0 148:2916.0 149:3116.0 161:203.0 177:457.0 193:341.0 199:865.0 206:453.0 207:183.0 215:611.0 217:5072.0 219:626.0 221:66.0 243:239.0 244:1234.0 245:640.0 259:130.0 272:374.0 275:95.0 292:223.0 293:36.0 297:84.0 303:637.0 305:1208.0 317:42.0 319:270.0 322:189.0 332:108.0 37…				6053	7012	8055	6234	7148	9407	8529	9022	5972	8369	21149	787	3776	1440	451	5132	8788	6439	6558	4975	6793
376841	295742	211	376841	85:350.0 94:156.0 96:161.0 98:427.0 103:2515.0 106:153.0 107:600.0 119:569.0 123:505.0 127:128.0 129:337.0 136:29.0 138:181.0 139:321.0 147:5426.0 153:301.0 154:155.0 165:105.0 182:40.0 197:42.0 198:70.0 211:4784.0 212:497.0 227:121.0 229:60.0 232:34.0 237:52.0 238:115.0 240:68.0 241:4783.0 253:945.0 254:172.0 255:31.0 257:85.0 258:49.0 264:227.0 265:39.0 299:148.0 314:45.0 359:42.0 365:21.0 368:…				191	257	207	159	257	165	169	132	174	108	158	1159	2094	1522	1389	447	1637	1422	555	516	602
376826	490005	292	376826	165:310.0 179:322.0 180:48.0 189:1778.0 191:1101.0 192:259.0 193:378.0 194:142.0 205:5210.0 206:1051.0 207:3389.0 208:508.0 209:213.0 220:4853.0 221:7169.0 222:1803.0 223:587.0 225:74.0 245:700.0 254:138.0 264:69.0 265:71.0 267:279.0 268:190.0 269:107.0 281:295.0 282:73.0 286:92.0 291:489.0 292:7189.0 293:1500.0 294:883.0 295:908.0 296:344.0 300:61.0 309:69.0 319:473.0 320:299.0 325:421.0 339:106…				9103	8956	10325	10132	11928	12248	9315	10847	10693	10097	11162	2468	1907	910	360	1536	10635	4981	706	5564	8375
376823	395008	278	376823	86:7537.0 89:4979.0 92:123.0 94:344.0 98:316.0 99:2050.0 102:5344.0 104:3103.0 105:3837.0 110:130.0 114:9655.0 115:4927.0 117:19653.0 119:2605.0 120:1181.0 121:767.0 123:92.0 126:115.0 128:654.0 129:1698.0 131:13347.0 132:6693.0 133:13990.0 134:2266.0 135:4557.0 137:133.0 141:416.0 142:1378.0 144:382.0 146:4523.0 147:52113.0 148:6417.0 149:4695.0 155:246.0 159:826.0 161:964.0 162:1549.0 163:3595.…				2495	973	811	2505	1563	1945	683	1033	1601	1585	2076	482	743	706	1640	868	1338	951	990	1013	1550
376648	290831	126	376648	85:8486.0 86:2686.0 89:38480.0 90:3787.0 91:1212.0 92:2376.0 93:2790.0 94:1578.0 96:1790.0 97:10428.0 98:4139.0 99:3068.0 100:1927.0 103:1054.0 106:11452.0 107:1669.0 109:2125.0 110:6082.0 112:1154.0 113:8157.0 114:8627.0 115:2325.0 117:1107.0 118:162.0 126:97720.0 127:56863.0 128:3518.0 129:382.0 130:76.0 137:1210.0 138:1885.0 139:53457.0 140:27545.0 148:498.0 154:260.0 155:278.0 156:1658.0 158:…				84291	89169	99448	89405	81448	108130	91707	75474	94702	63300	117509	69221	1192	39842	1182	50106	97555	57069	32551	39515	58107
376624	269050	149	376624	86:692870.0 87:176515.0 88:423143.0 89:1397379.0 90:204332.0 91:122629.0 92:4651.0 95:6089.0 96:5361.0 98:3000.0 99:31658.0 101:84318.0 102:510594.0 103:974791.0 104:198593.0 105:167932.0 107:5378.0 108:2534.0 109:954.0 110:1894.0 112:7765.0 113:53363.0 114:76087.0 116:105109.0 117:147636.0 118:91926.0 119:180617.0 120:54775.0 121:40202.0 122:5602.0 123:324.0 125:7212.0 126:1250.0 127:2146.0 129:…				87617	64532	67271	93140	56861	53914	63689	56503	68704	40947	79367	63624	46090	39114	8628	36191	129151	55078	55551	52764	72474
371566	268173	156	371566	85:9696.0 86:131396.0 87:34728.0 88:44340.0 89:107879.0 90:16483.0 91:11355.0 92:1670.0 93:1352.0 99:4297.0 101:13292.0 102:16889.0 103:57854.0 104:18919.0 105:9821.0 106:886.0 107:889.0 108:416.0 110:1084.0 111:457.0 112:143.0 120:3038.0 121:2547.0 122:399.0 123:307.0 127:553.0 129:2579.0 134:32215.0 135:19360.0 136:2417.0 137:858.0 139:66.0 141:244.0 142:544.0 143:680.0 144:2640.0 145:1475.0 14…				4310	3901	3120	2995	2802	2828	3151	2753	2276	3706	2829	2263	3235	1478	1005	2005	4494	3160	2573	2129	3669
371544	935900	289	371544	85:1079.0 87:1286.0 88:546.0 89:7419.0 90:694.0 91:653.0 92:122.0 93:189.0 94:244.0 95:268.0 96:497.0 97:1151.0 98:598.0 100:1016.0 101:4310.0 102:1351.0 103:35358.0 104:3340.0 105:2635.0 106:147.0 107:66.0 108:83.0 109:1883.0 111:1045.0 112:318.0 113:1164.0 114:326.0 115:1017.0 116:3451.0 117:16380.0 118:1466.0 119:1356.0 122:55.0 123:289.0 124:210.0 125:214.0 126:275.0 127:1072.0 128:474.0 129:…				1280	1275	835	833	1249	1132	1350	943	958	915	880	152	455	166	70	193	787	802	584	748	1134
370342	300370	139	370342	87:467.0 90:210.0 91:108.0 92:1210.0 93:320.0 94:96.0 96:49.0 97:3238.0 98:949.0 106:2832.0 109:323.0 113:449.0 114:771.0 117:114.0 119:26.0 120:40.0 122:18.0 126:20731.0 127:13201.0 128:488.0 133:50.0 136:74.0 137:79.0 138:488.0 139:12935.0 140:5081.0 141:256.0 143:203.0 145:65.0 146:90.0 154:134.0 155:17.0 160:39.0 163:159.0 168:90.0 180:48.0 181:36.0 183:1093.0 185:71.0 197:20.0 198:24.0 210:3…				1923	18871	2232	2659	1294	2139	23311	1557	18693	14481	1817	46068	55626	25715	19281	18462	64360	44034	30200	26068	38908
370310	719649	289	370310	89:2526.0 96:209.0 98:142.0 99:554.0 101:1010.0 103:2276.0 104:115.0 117:1335.0 119:270.0 122:128.0 126:134.0 127:728.0 128:596.0 130:1137.0 133:3055.0 134:82.0 136:52.0 141:2371.0 142:765.0 143:235.0 144:973.0 145:150.0 147:2953.0 148:887.0 149:562.0 151:68.0 162:69.0 163:134.0 168:231.0 169:36.0 171:113.0 181:84.0 187:23.0 188:67.0 190:106.0 191:293.0 193:118.0 198:187.0 199:106.0 204:462.0 205…				235	247	344	224	164	208	163	188	179	298	246	258	383	436	429	1229	432	446	428	306	498
370231	722861	289	370231	87:191.0 89:252.0 99:192.0 103:1375.0 104:123.0 112:65.0 128:288.0 130:856.0 132:246.0 133:882.0 141:2147.0 142:454.0 143:162.0 147:1925.0 154:238.0 158:107.0 176:33.0 188:37.0 206:63.0 213:210.0 217:640.0 263:34.0 274:51.0 288:15.0 289:3019.0 290:702.0 291:329.0 292:53.0 302:21.0 313:34.0 333:22.0 340:21.0 362:37.0 454:15.0 459:13.0 460:22.0 476:20.0 477:16.0				331	390	237	189	192	385	411	232	179	374	347	386	500	479	610	685	1033	785	660	400	592
369223	635884	100	369223	85:3148.0 86:5076.0 87:1731.0 88:943.0 89:620.0 90:448.0 91:667.0 93:361.0 94:239.0 95:243.0 96:514.0 98:850.0 99:2352.0 100:84886.0 101:6821.0 102:4782.0 103:3978.0 104:1144.0 105:681.0 106:246.0 112:410.0 113:260.0 114:629.0 115:737.0 116:1029.0 117:2205.0 118:284.0 119:1448.0 120:393.0 121:422.0 123:61.0 124:178.0 126:253.0 128:18885.0 129:18344.0 130:4121.0 131:1857.0 133:2037.0 139:129.0 140…				12247	14103	14896	8127	28254	20697	13706	10219	12459	31359	9278	11772	27408	33545	71789	75804	28392	36929	51096	28866	43538
369222	670810	292	369222	85:8313.0 86:10975.0 88:3695.0 89:1396.0 90:2081.0 91:2390.0 92:367.0 93:809.0 94:722.0 98:1874.0 99:3035.0 100:83271.0 101:10145.0 102:6463.0 103:17115.0 104:1888.0 105:1934.0 106:426.0 110:273.0 112:1760.0 113:2473.0 114:4544.0 115:11166.0 116:10662.0 117:6632.0 118:5570.0 119:2594.0 120:1367.0 121:399.0 122:83.0 125:299.0 127:619.0 128:2553.0 129:43395.0 130:15577.0 131:10579.0 132:13108.0 133…				1147	1039	839	1136	1238	1353	1162	1076	943	1243	645	347	358	427	669	1444	461	499	619	722	1104
369124	633624	204	369124	85:4004.0 86:2639.0 87:4798.0 101:5392.0 102:1873.0 103:46724.0 104:4695.0 105:1572.0 111:1605.0 114:1818.0 115:5722.0 116:8315.0 117:10764.0 118:2135.0 119:5749.0 125:871.0 126:549.0 127:1073.0 128:467.0 129:72705.0 131:13270.0 133:39060.0 135:4263.0 138:604.0 140:1049.0 142:384.0 143:13721.0 144:2878.0 146:560.0 147:113357.0 148:20122.0 149:15085.0 150:372.0 151:1255.0 152:341.0 153:105.0 155:3…				3008	3366	3620	3889	4487	4953	3183	3844	4366	3756	5563	6971	3583	1598	1630	6229	15268	5825	4622	4576	5934
365960	966815	257	365960	85:1834.0 86:523.0 89:16407.0 90:1535.0 91:5951.0 92:1591.0 93:2003.0 94:1169.0 95:1950.0 96:5147.0 97:7355.0 98:1911.0 99:13361.0 100:3158.0 101:6454.0 102:1847.0 103:4379.0 106:896.0 107:1930.0 108:1367.0 109:4668.0 110:4608.0 111:2531.0 112:2038.0 113:8697.0 114:805.0 115:8491.0 116:4367.0 117:7968.0 118:392.0 119:3217.0 120:1538.0 121:3334.0 122:884.0 123:4394.0 124:2715.0 125:2897.0 126:4709…				584	794	759	661	880	861	704	578	268	647	516	178	257	208	93	167	467	487	457	378	612
365291	422914	244	365291	86:5666.0 87:1964.0 88:510.0 89:210.0 91:250.0 100:4828.0 101:10595.0 102:3352.0 103:19038.0 104:2057.0 105:403.0 106:491.0 108:223.0 111:133.0 112:342.0 114:868.0 115:3557.0 116:7815.0 118:883.0 119:526.0 122:222.0 123:101.0 128:95.0 129:7493.0 130:5256.0 131:3475.0 133:4864.0 134:741.0 135:594.0 136:50.0 138:803.0 139:428.0 141:271.0 142:1656.0 143:1145.0 144:945.0 145:453.0 146:241.0 147:26949…				551	390	461	436	328	587	518	655	396	368	426	318	796	175	134	264	704	635	1157	418	873
365122	277531	101	365122	85:1055.0 87:161.0 88:174.0 89:1093.0 92:1089.0 97:559.0 98:744.0 99:7647.0 101:24330.0 102:2221.0 103:4467.0 104:517.0 105:564.0 110:1359.0 111:424.0 113:501.0 116:6195.0 117:2305.0 118:359.0 120:215.0 124:79.0 128:243.0 129:9530.0 130:2583.0 131:11339.0 132:3780.0 138:60.0 139:179.0 141:73.0 143:2349.0 144:564.0 145:2031.0 146:865.0 151:318.0 159:85.0 160:2763.0 161:368.0 162:193.0 170:143.0 17…				12808	40941	43079	28570	40581	41540	46435	16197	10532	28180	18717	30718	10243	8956	10746	49136	26570	18034	10831	8585	9471
364465	552306	234	364465	86:1385.0 87:1301.0 88:789.0 89:821.0 91:1034.0 92:434.0 99:661.0 101:3567.0 102:2050.0 103:8647.0 105:243.0 111:193.0 114:1121.0 115:553.0 117:2010.0 118:6251.0 119:17491.0 120:1613.0 121:1206.0 122:137.0 123:57.0 127:1080.0 129:2213.0 131:3625.0 133:4938.0 134:3264.0 135:9920.0 136:1462.0 137:207.0 140:443.0 143:2272.0 144:6302.0 145:2341.0 146:1324.0 147:8419.0 148:2164.0 149:1438.0 150:1359.0…				900	392	315	1236	689	1338	499	1255	900	614	1085	378	1498	499	1326	607	2188	1113	1622	1168	1862
362185	916370	217	362185	86:9423.0 87:19556.0 90:7361.0 94:19594.0 95:30035.0 108:5586.0 109:61158.0 111:114862.0 112:18153.0 120:1888.0 121:10946.0 123:3723.0 124:6422.0 126:8963.0 134:21509.0 136:18181.0 137:2704.0 139:123738.0 141:83773.0 144:37387.0 145:14034.0 147:1187301.0 148:263757.0 149:301783.0 150:19468.0 151:190.0 153:112867.0 154:10243.0 155:274486.0 157:33403.0 158:11728.0 164:5551.0 165:2486.0 169:793668.0…				15207	7511	12579	10672	14655	27596	9021	12370	12953	8142	18944	2782	27335	3418	2420	5102	24343	16888	23581	8015	13776
361364	505556	173	361364	89:1013.0 91:1360.0 93:2632.0 95:828.0 105:17059.0 106:1451.0 109:9472.0 110:3288.0 111:4258.0 112:1095.0 113:813.0 115:902.0 117:1755.0 119:441.0 120:1432.0 125:2065.0 127:490.0 131:8301.0 132:1209.0 138:496.0 139:510.0 140:816.0 145:14689.0 146:2673.0 147:6775.0 149:1486.0 153:938.0 165:1089.0 166:863.0 167:8070.0 168:1108.0 169:3143.0 173:33441.0 174:2744.0 175:24444.0 176:1835.0 177:4503.0 20…				45950	50966	50307	45064	43398	51335	46759	30351	48215	37166	33580	49423	48439	13349	4500	35441	49527	64686	40962	42258	53112
360148	470717	179	360148	87:452.0 88:665.0 89:2180.0 90:188.0 92:235.0 96:626.0 99:595.0 101:2726.0 103:14717.0 104:4840.0 105:7450.0 106:1308.0 109:139.0 110:633.0 112:167.0 113:576.0 115:900.0 116:1204.0 117:11287.0 118:1539.0 119:1290.0 120:458.0 122:528.0 127:328.0 129:4327.0 130:411.0 131:1716.0 133:5428.0 134:3427.0 135:825.0 136:13707.0 137:1522.0 138:640.0 143:1342.0 147:24658.0 148:4258.0 149:3070.0 150:248.0 15…				361	1061	1369	999	626	1190	1119	805	826	1199	1125	358	297	263	277	574	586	311	374	657	1140
360147	572384	218	360147	85:4717.0 86:733.0 87:7505.0 88:434.0 89:1466.0 90:260.0 91:1424.0 94:255.0 95:831.0 99:2290.0 100:31327.0 101:4862.0 102:3741.0 103:14172.0 104:1453.0 105:733.0 109:96.0 111:145.0 112:683.0 113:1012.0 114:1668.0 115:1579.0 116:2488.0 117:5658.0 118:666.0 119:785.0 121:252.0 126:267.0 127:564.0 128:2724.0 129:10851.0 130:324.0 131:2583.0 132:275.0 133:3444.0 134:809.0 135:450.0 136:177.0 137:326.…				1014	1227	1287	1025	1383	1541	1280	1389	1637	1031	4114	477	963	694	888	2189	3019	1433	746	1211	1581
360104	1123257	204	360104	85:9593.0 86:3467.0 87:6168.0 88:3526.0 89:36464.0 90:2778.0 91:3278.0 92:702.0 94:1705.0 95:2793.0 96:1975.0 97:9964.0 98:1963.0 99:7515.0 100:11572.0 101:26197.0 102:10016.0 103:114654.0 104:11332.0 105:18129.0 106:2471.0 107:1409.0 108:592.0 109:3958.0 110:1212.0 111:9203.0 112:1738.0 113:7313.0 114:5224.0 115:27779.0 116:14367.0 117:180783.0 118:19885.0 119:11726.0 120:1086.0 121:1054.0 122:3…				3703	2615	2923	2587	2176	2632	2898	3756	1917	2199	3786	335	2062	464	153	1474	4467	4762	3173	1263	4355
359984	1115649	204	359984	85:14634.0 86:5932.0 87:16601.0 88:6747.0 89:42870.0 90:3562.0 91:2941.0 92:462.0 93:1329.0 94:3799.0 95:4577.0 96:3112.0 97:7812.0 98:2980.0 99:13651.0 100:6913.0 101:41934.0 102:8632.0 103:220685.0 104:21953.0 105:29873.0 106:3981.0 107:1708.0 108:1817.0 109:7789.0 110:4952.0 111:11913.0 112:3695.0 113:12482.0 114:7658.0 115:43535.0 116:23395.0 117:295542.0 118:33013.0 119:17389.0 120:2228.0 12…				978	721	1829	1547	723	1570	1205	1519	1098	1551	1319	392	720	333	124	198	2223	2484	3284	855	1379
359963	337964	319	359963	85:365.0 86:150.0 87:569.0 93:171.0 98:36.0 101:165.0 102:332.0 103:396.0 104:117.0 105:360.0 106:206.0 107:50.0 108:439.0 109:98.0 110:1745.0 111:252.0 113:229.0 114:146.0 115:841.0 116:952.0 117:426.0 118:308.0 119:399.0 121:71.0 122:88.0 124:102.0 126:111.0 127:189.0 130:2113.0 131:718.0 132:279.0 133:760.0 134:115.0 135:361.0 136:164.0 139:128.0 141:66.0 143:465.0 144:265.0 145:352.0 150:29.0…				700	412	749	808	334	689	318	373	553	242	820	602	398	484	395	758	384	295	230	317	404
359808	529995	319	359808	86:109.0 88:248.0 94:34.0 95:118.0 99:340.0 101:225.0 103:1566.0 109:122.0 111:177.0 112:45.0 113:108.0 114:34.0 115:191.0 116:90.0 117:222.0 118:97.0 119:205.0 121:66.0 125:78.0 127:101.0 129:15610.0 130:1771.0 131:1125.0 132:119.0 133:1299.0 134:138.0 135:329.0 140:102.0 141:190.0 143:222.0 147:5476.0 148:1040.0 149:378.0 150:69.0 153:163.0 155:523.0 157:459.0 169:86.0 170:49.0 188:33.0 191:264…				691	1315	799	808	1853	1098	875	841	831	871	581	252	1288	401	163	248	1039	1020	760	543	1106
357049	762311	243	357049	85:1862.0 86:674.0 87:2478.0 88:874.0 89:7939.0 90:788.0 97:591.0 98:490.0 99:1644.0 101:3603.0 102:4389.0 103:30066.0 104:3069.0 105:1816.0 111:912.0 112:367.0 113:914.0 115:1171.0 116:1079.0 117:28479.0 118:2850.0 119:2463.0 120:345.0 121:263.0 125:294.0 127:346.0 129:42191.0 130:7485.0 131:7148.0 132:636.0 133:15819.0 134:1975.0 135:2045.0 137:204.0 141:915.0 142:875.0 143:6792.0 144:850.0 145…				2404	1284	3023	2544	7720	3924	3374	2554	2792	4280	1873	416	1795	750	168	404	2921	1675	597	1949	2799
357024	910014	317	357024	85:2241.0 86:678.0 87:697.0 88:117.0 89:1024.0 90:177.0 91:3743.0 92:425.0 93:3809.0 94:898.0 95:4262.0 96:1025.0 97:844.0 98:201.0 99:921.0 101:2678.0 102:637.0 103:4334.0 104:452.0 105:1089.0 106:277.0 107:1375.0 108:381.0 109:14442.0 110:1299.0 111:1353.0 113:976.0 114:215.0 115:1213.0 116:1820.0 117:3839.0 118:640.0 119:4011.0 120:497.0 123:366.0 124:185.0 125:533.0 127:710.0 129:16706.0 130:…				2168	2013	1557	1770	2650	2399	2272	1974	1876	2079	1701	114	299	199	111	190	663	676	316	975	1362
356984	312674	261	356984	86:2390.0 87:218.0 88:443.0 90:69.0 96:176.0 99:845.0 100:6622.0 101:827.0 102:391.0 103:494.0 110:1799.0 114:610.0 116:996.0 119:635.0 121:570.0 123:106.0 128:573.0 130:681.0 131:748.0 133:3114.0 134:856.0 135:379.0 142:158.0 144:15241.0 145:2502.0 146:1091.0 147:10924.0 148:1478.0 149:1055.0 150:137.0 151:497.0 152:107.0 156:176.0 158:163.0 160:547.0 161:157.0 162:87.0 163:92.0 164:153.0 166:12…				774	782	979	693	660	1039	658	706	278	576	689	694	674	527	476	706	1386	686	755	492	887
356925	610264	145	356925	85:291.0 86:1097.0 87:1641.0 88:553.0 89:5534.0 90:316.0 91:160.0 97:156.0 100:510.0 101:2115.0 102:247.0 103:6871.0 104:755.0 105:576.0 106:61.0 108:99.0 111:250.0 113:179.0 114:3760.0 115:1803.0 116:2021.0 117:6637.0 118:756.0 119:1094.0 123:69.0 124:134.0 125:120.0 126:166.0 128:145.0 129:3594.0 130:673.0 131:1780.0 132:298.0 133:6570.0 134:835.0 135:998.0 137:146.0 138:38.0 139:71.0 140:108.0…				999	846	1174	394	1278	755	1256	1416	1532	1020	1026	501	389	315	355	469	1795	787	447	720	1583
354281	512900	373	354281	98:109.0 101:166.0 102:162.0 103:1090.0 107:97.0 119:214.0 121:93.0 127:148.0 131:392.0 133:874.0 134:209.0 135:341.0 137:126.0 147:930.0 149:182.0 151:101.0 158:45.0 165:94.0 167:67.0 177:139.0 179:146.0 181:172.0 183:75.0 191:506.0 193:624.0 194:153.0 195:231.0 196:41.0 197:69.0 201:87.0 206:32.0 207:1148.0 208:202.0 209:166.0 210:27.0 211:472.0 212:84.0 213:95.0 214:76.0 215:112.0 221:80.0 223…				145	110	97	226	114	369	124	269	376	134	147	196	1613	66	481	88	1325	121	175	249	111
353925	571273	272	353925	86:1006.0 89:376.0 90:86.0 92:163.0 98:617.0 100:1667.0 105:140.0 106:295.0 108:661.0 109:471.0 110:725.0 111:225.0 112:84.0 113:281.0 119:67.0 124:77.0 126:648.0 128:541.0 130:486.0 131:961.0 132:163.0 133:1896.0 134:216.0 138:151.0 140:459.0 141:127.0 142:567.0 144:1792.0 147:5549.0 148:443.0 149:1089.0 150:177.0 151:98.0 152:29.0 154:5564.0 155:1287.0 156:1835.0 157:284.0 158:190.0 164:47.0 16…				4235	3788	2737	1289	2971	4345	3549	4400	2821	3175	3607	335	4797	685	323	224	7242	6563	10660	2734	4255
353735	557865	292	353735	87:612.0 88:141.0 98:39.0 101:4575.0 102:8979.0 103:1803.0 104:596.0 105:651.0 111:71.0 113:1347.0 114:333.0 115:1279.0 116:762.0 117:5012.0 118:528.0 119:710.0 129:3150.0 130:7545.0 131:3344.0 132:675.0 133:9954.0 134:1190.0 137:97.0 143:6016.0 144:511.0 145:475.0 147:29176.0 148:4361.0 149:3991.0 150:635.0 151:38.0 156:111.0 157:720.0 161:326.0 163:452.0 164:19.0 173:417.0 174:286.0 175:239.0 1…				616	617	939	805	604	582	835	535	579	546	617	99	122	70	66	115	307	195	133	234	491
353614	402082	154	353614	88:64.0 99:182.0 100:1418.0 101:226.0 107:128.0 110:2010.0 111:88.0 114:515.0 118:65.0 123:56.0 130:55.0 131:136.0 132:91.0 134:790.0 140:41.0 142:113.0 144:166.0 147:993.0 148:146.0 150:47.0 154:6533.0 155:254.0 158:66.0 164:47.0 166:66.0 172:28.0 174:101.0 181:403.0 184:675.0 185:33.0 188:47.0 190:661.0 194:320.0 195:59.0 200:67.0 206:434.0 209:110.0 213:90.0 220:33.0 232:608.0 233:132.0 234:31…				755	1042	1007	1032	844	1103	872	803	2957	717	780	732	808	355	383	640	1064	659	547	507	733
352107	923401	204	352107	90:150.0 98:222.0 100:175.0 103:2176.0 108:114.0 109:199.0 111:97.0 113:222.0 116:1118.0 117:625.0 125:230.0 126:437.0 132:242.0 133:3239.0 134:514.0 135:219.0 136:87.0 141:303.0 143:598.0 146:315.0 147:2256.0 149:547.0 153:136.0 154:44.0 157:657.0 158:71.0 159:387.0 161:473.0 162:80.0 170:242.0 171:203.0 174:48.0 176:60.0 184:47.0 187:336.0 188:64.0 189:498.0 190:102.0 191:453.0 197:185.0 199:36…				2459	4943	4052	3516	3302	6019	4655	4028	4469	4795	7009	156	2242	659	108	271	4236	7377	4709	2820	17549
351613	530244	363	351613	85:21449.0 86:49533.0 88:16805.0 89:8450.0 90:8054.0 95:20536.0 96:5796.0 97:3099.0 98:19935.0 99:42475.0 100:420126.0 101:72538.0 102:17310.0 108:684.0 109:3165.0 113:53963.0 114:83513.0 115:60148.0 117:49289.0 118:6352.0 119:19864.0 120:2610.0 121:5448.0 122:4802.0 123:1580.0 126:12597.0 127:6543.0 128:647920.0 129:242268.0 130:51204.0 132:34059.0 133:95623.0 134:25991.0 135:18730.0 136:6747.0 …				1409	1510	1396	2614	1248	2165	2031	4592	2024	1386	2063	1669	4895	2487	2225	2533	3605	3674	5767	2216	3710
351382	407878	147	351382	85:863.0 86:1501.0 87:1380.0 89:826.0 91:353.0 94:3257.0 95:1577.0 96:4591.0 97:427.0 98:899.0 99:1009.0 100:2872.0 101:483.0 102:290.0 103:3010.0 104:583.0 105:742.0 106:496.0 110:3802.0 111:17248.0 112:3473.0 113:2041.0 114:873.0 115:532.0 116:305.0 117:2380.0 118:143.0 120:1126.0 121:511.0 124:546.0 126:1384.0 127:657.0 128:2119.0 129:2446.0 130:714.0 131:3667.0 132:1090.0 133:2955.0 138:456.0…				15185	7246	13896	16168	13062	18364	11134	13409	15822	11379	22211	11071	15141	8465	10745	27100	16217	10302	14446	11078	14817
351222	250484	245	351222	85:8116.0 92:1253.0 94:509.0 96:318.0 97:548.0 98:1550.0 99:11644.0 103:2632.0 105:1536.0 106:345.0 107:7115.0 108:1443.0 109:249.0 110:564.0 111:2036.0 112:394.0 113:3835.0 115:43380.0 116:17673.0 117:4269.0 124:105.0 125:695.0 126:917.0 127:7145.0 128:2134.0 129:1818.0 132:3958.0 138:126.0 139:3480.0 140:821.0 141:3018.0 142:1238.0 143:2019.0 144:1875.0 145:786.0 151:395.0 152:254.0 153:172.0 1…				1859	4434	6220	2694	4019	3703	4269	1917	2808	3366	2648	4924	3477	4008	2677	6996	2842	2570	1984	1729	3383
351039	690680	191	351039	85:3527.0 86:1117.0 87:1628.0 88:781.0 91:486.0 92:961.0 93:674.0 94:656.0 95:1028.0 96:6698.0 98:798.0 99:1607.0 100:2198.0 101:2022.0 102:869.0 103:12905.0 104:887.0 105:976.0 108:738.0 113:836.0 115:1781.0 116:7361.0 117:5175.0 118:760.0 119:684.0 123:619.0 124:7742.0 127:643.0 128:607.0 129:11764.0 130:2206.0 131:6332.0 133:6979.0 134:1383.0 135:1188.0 136:614.0 139:1012.0 142:1957.0 143:1170…				625	739	1820	687	1020	1237	893	766	1140	1099	1546	1113	2808	1809	554	1283	14196	11139	6259	1743	2460
350801	599146	160	350801	85:3923.0 86:5000.0 87:9286.0 88:16844.0 89:5028.0 90:1892.0 91:1096.0 92:1068.0 93:1195.0 94:229.0 95:801.0 96:500.0 98:1587.0 99:961.0 100:6737.0 101:15112.0 102:13665.0 103:7235.0 104:3477.0 105:3149.0 106:926.0 107:346.0 108:275.0 109:288.0 110:201.0 112:513.0 113:1246.0 114:2142.0 115:9540.0 116:15509.0 117:24804.0 118:17060.0 119:14386.0 120:3529.0 121:1532.0 122:543.0 123:270.0 124:174.0 1…				1603	2685	2841	1862	2173	1816	2158	3162	1811	1838	2531	313	779	131	248	295	1336	801	636	922	1312
350329	989301	292	350329	85:8182.0 89:16756.0 97:8476.0 99:9151.0 101:24776.0 102:18550.0 103:128959.0 104:12491.0 109:8706.0 111:8433.0 113:11268.0 115:11205.0 116:11904.0 117:87582.0 118:9154.0 127:6518.0 129:198562.0 130:31608.0 131:40432.0 132:6532.0 133:64293.0 134:10022.0 139:3571.0 141:5901.0 142:6538.0 143:41056.0 144:5553.0 145:16890.0 147:372591.0 148:57410.0 149:49227.0 150:5730.0 153:7817.0 155:19472.0 157:28…				3167	2152	3688	4127	2853	4656	1093	419	1942	2190	3339	134	291	234	72	591	447	611	329	581	1885
349350	760275	157	349350	87:382.0 88:43.0 92:121.0 95:2005.0 96:2109.0 97:6866.0 98:795.0 101:681.0 102:125.0 103:2057.0 104:782.0 105:185.0 108:2207.0 109:1182.0 110:130.0 111:5318.0 112:909.0 113:1239.0 114:256.0 115:491.0 117:2373.0 121:439.0 122:124.0 123:268.0 125:2112.0 126:6880.0 127:3529.0 128:292.0 129:1057.0 132:621.0 137:186.0 138:177.0 139:6030.0 140:309.0 141:82.0 143:2422.0 144:271.0 145:283.0 147:717.0 148…				383	487	671	318	799	663	525	631	788	513	511	475	681	268	386	542	3322	2292	1615	1619	2084
348985	583538	155	348985	85:1912.0 86:651.0 89:7473.0 90:332.0 96:1386.0 98:1533.0 99:4464.0 100:714.0 101:11630.0 102:2463.0 103:59944.0 104:5034.0 105:2910.0 106:294.0 108:258.0 111:2842.0 112:641.0 113:4243.0 114:817.0 115:6013.0 116:1786.0 117:29062.0 118:2763.0 119:5717.0 120:737.0 124:275.0 127:2292.0 128:191.0 129:87324.0 130:10816.0 131:12295.0 132:2276.0 133:39762.0 134:5499.0 135:5031.0 136:517.0 137:270.0 141:…				4943	6332	7083	5572	7225	7960	5812	4686	5665	7210	3272	220	2539	615	175	166	10205	5574	3678	3857	5421
348938	588074	247	348938	85:26043.0 86:2114.0 87:5818.0 88:1470.0 89:42639.0 90:3417.0 91:3212.0 92:436.0 93:304.0 94:374.0 95:1592.0 96:347.0 97:4355.0 98:1170.0 99:5845.0 100:949.0 101:45077.0 102:6212.0 103:42872.0 104:3428.0 105:4349.0 106:469.0 107:477.0 108:302.0 109:333.0 110:215.0 111:4753.0 112:3367.0 113:4594.0 114:1218.0 115:7571.0 116:23570.0 117:20155.0 118:2463.0 119:3781.0 120:525.0 121:502.0 122:93.0 123:…				2692	4728	4299	3450	3275	6722	4215	5495	3304	3794	1574	669	7512	2159	289	126	14059	10193	12018	3899	6033
348905	555763	258	348905	85:625.0 86:86.0 87:182.0 93:134.0 94:209.0 95:629.0 96:166.0 97:416.0 98:63.0 99:301.0 101:617.0 102:73.0 103:814.0 105:755.0 109:62.0 111:1311.0 112:210.0 113:237.0 115:360.0 116:597.0 117:307.0 119:196.0 123:106.0 124:62.0 125:149.0 126:93.0 129:1101.0 130:97.0 131:774.0 132:103.0 133:1802.0 134:308.0 135:420.0 136:51.0 137:168.0 138:34.0 139:102.0 141:214.0 142:511.0 143:127.0 146:61.0 147:68…				1824	1987	1521	2057	1473	2701	1643	2582	1836	1720	1414	217	2279	299	115	198	4271	2011	3410	1314	2243
348840	743343	251	348840	89:605.0 91:258.0 92:135.0 96:320.0 97:124.0 105:643.0 106:430.0 108:214.0 109:101.0 115:231.0 118:121.0 119:211.0 120:383.0 121:325.0 124:467.0 133:458.0 134:214.0 135:288.0 136:99.0 144:41.0 146:75.0 147:3222.0 148:90.0 149:478.0 150:26.0 151:140.0 152:80.0 158:108.0 162:66.0 163:239.0 164:241.0 165:110.0 166:513.0 167:138.0 173:35.0 175:203.0 177:869.0 178:191.0 179:317.0 180:167.0 182:22.0 19…				825	974	838	761	1027	1525	1336	1189	655	1018	757	343	249	133	80	104	719	400	220	602	608
346827	643636	305	346827	87:459.0 98:443.0 101:2102.0 102:992.0 103:5612.0 104:472.0 106:198.0 107:285.0 111:520.0 115:1527.0 116:1329.0 118:394.0 119:1219.0 121:255.0 124:587.0 127:491.0 129:6672.0 132:660.0 133:7295.0 134:1419.0 135:1171.0 140:422.0 141:644.0 142:357.0 143:3830.0 144:936.0 147:26112.0 148:2783.0 149:3073.0 150:204.0 151:613.0 153:1055.0 155:281.0 157:1502.0 159:469.0 163:227.0 164:165.0 166:451.0 169:8…				1423	1672	1012	1229	1472	2065	1550	2315	1659	1591	1491	512	423	139	58	422	1155	469	431	869	1036
346561	293049	139	346561	88:139.0 90:252.0 91:334.0 92:1579.0 93:568.0 94:729.0 95:679.0 96:1959.0 97:3696.0 98:1104.0 99:524.0 102:420.0 103:505.0 106:4066.0 109:903.0 110:588.0 112:333.0 113:82.0 116:565.0 117:581.0 118:281.0 125:65.0 126:25904.0 127:17741.0 128:437.0 139:17640.0 140:6836.0 141:468.0 142:165.0 143:385.0 154:359.0 156:191.0 157:109.0 158:139.0 160:237.0 170:330.0 172:82.0 178:47.0 181:84.0 183:1412.0 18…				56637	59850	67584	61334	55446	72777	61114	51860	65921	42694	78366	31528	359	25715	190	33441	60365	44034	2866	26068	38908
346402	935814	232	346402	85:7599.0 86:9371.0 87:4539.0 88:3491.0 89:6922.0 90:1806.0 91:1579.0 92:942.0 93:774.0 94:4952.0 95:2047.0 96:3860.0 97:2425.0 98:1767.0 99:5224.0 100:14451.0 101:17065.0 102:13765.0 103:85092.0 104:7451.0 105:5160.0 106:1468.0 107:579.0 108:1789.0 109:1982.0 110:1282.0 111:2435.0 112:2866.0 113:4986.0 114:13283.0 115:10225.0 116:34388.0 117:27085.0 118:4401.0 119:4489.0 120:1236.0 121:992.0 122…				2497	3178	573	462	287	438	353	432	275	450	414	131	151	122	43	139	447	335	294	205	467
346248	295999	132	346248	85:1647.0 86:4931.0 87:2070.0 89:35509.0 90:2224.0 91:1835.0 99:617.0 101:2888.0 102:5983.0 104:2949.0 105:234.0 106:363.0 111:46.0 115:2004.0 116:1029.0 118:304.0 119:2252.0 124:34.0 130:4557.0 131:842.0 132:100986.0 133:2260.0 135:374.0 138:66.0 142:1226.0 145:231.0 146:8.0 150:50.0 152:140.0 158:314.0 162:111.0 171:904.0 176:557.0 191:789.0 192:150.0 212:36.0 218:84.0 240:45.0 241:131.0 243:49…				10432	28200	31688	14172	29599	2037	32291	7247	20741	17253	7110	6374	25879	13978	13129	29186	20557	17610	6458	8789	16652
346231	702289	89	346231	85:1398.0 86:1129.0 87:2647.0 88:1411.0 89:45799.0 90:3758.0 91:1867.0 93:578.0 94:214.0 95:939.0 96:510.0 97:317.0 98:160.0 99:973.0 100:6393.0 101:10644.0 102:1242.0 103:35059.0 104:3761.0 105:3012.0 106:357.0 107:829.0 108:478.0 111:214.0 112:1498.0 113:572.0 114:1884.0 115:2641.0 116:1825.0 117:39947.0 118:4000.0 119:2754.0 120:569.0 123:1133.0 124:429.0 125:952.0 126:2982.0 127:1295.0 128:11…				2588	3188	2080	2610	2476	3425	948	2627	2473	2804	2961	2667	1707	1080	982	1767	6025	1561	1578	2043	1553
346164	630314	120	346164	91:6505.0 92:1400.0 93:6298.0 94:3027.0 95:294.0 96:303.0 100:146.0 103:2013.0 104:72.0 105:133.0 107:590.0 115:464.0 116:151.0 119:1212.0 120:7343.0 121:7808.0 122:645.0 170:71.0 189:332.0 203:41.0 213:18.0 214:3463.0 215:563.0 217:118.0 229:84.0 230:39.0 304:51.0 439:25.0				6021	7161	7171	6478	6312	9809	6645	7088	5985	4711	6759	7572	8425	4316	4615	5325	16140	9488	5534	9570	7030
345215	1096157	195	345215	87:74.0 88:81.0 89:314.0 90:95.0 91:1653.0 92:227.0 93:1912.0 94:330.0 95:1052.0 99:334.0 101:607.0 103:1201.0 104:208.0 105:3088.0 106:407.0 107:1430.0 108:199.0 115:469.0 116:591.0 117:3251.0 118:350.0 119:1208.0 120:133.0 121:1206.0 122:258.0 124:32.0 125:96.0 127:234.0 128:286.0 129:1396.0 130:226.0 131:1039.0 132:312.0 133:1699.0 134:300.0 135:502.0 140:50.0 141:244.0 142:298.0 143:1945.0 14…				535	733	686	1083	1089	568	807	762	845	998	748	360	513	221	217	287	1390	786	902	401	593
342919	845201	387	342919	85:2125.0 86:857.0 87:6051.0 88:2211.0 89:3872.0 90:5381.0 91:7206.0 92:1519.0 93:2952.0 94:1917.0 95:137.0 96:283.0 97:447.0 98:983.0 99:3163.0 100:803.0 101:4791.0 102:4079.0 103:20927.0 104:12813.0 105:12361.0 106:39433.0 107:8472.0 108:1984.0 109:2594.0 110:229.0 111:2656.0 112:670.0 113:3152.0 114:813.0 115:7102.0 116:4605.0 117:8308.0 118:3715.0 119:11673.0 120:5667.0 121:21068.0 122:8698.0…				144	182	161	167	205	266	203	232	186	131	195	573	477	388	399	232	580	137	239	198	304
342893	399812	190	342893	86:1430.0 87:1190.0 88:291.0 96:155.0 98:570.0 99:1179.0 100:4912.0 101:2440.0 102:22948.0 104:303.0 105:317.0 110:3877.0 112:203.0 113:787.0 114:1184.0 115:4983.0 116:6703.0 117:4421.0 118:1097.0 119:212.0 120:812.0 121:315.0 122:170.0 124:727.0 125:204.0 128:2086.0 130:5080.0 131:3647.0 133:4885.0 134:1015.0 135:552.0 137:55.0 139:48.0 140:181.0 142:260.0 143:295.0 144:1558.0 147:9470.0 148:220…				687	538	645	745	653	804	678	499	664	829	625	421	1243	970	1447	2216	1440	967	1153	1009	1550
342848	514480	190	342848	85:4660.0 86:1515.0 87:1904.0 94:214.0 98:308.0 99:3539.0 100:2971.0 101:3638.0 102:2292.0 103:3268.0 104:734.0 105:905.0 106:142.0 109:100.0 112:230.0 114:541.0 115:758.0 116:882.0 117:3878.0 118:613.0 124:28.0 127:179.0 128:301.0 130:281.0 131:2527.0 132:967.0 133:5086.0 134:983.0 138:328.0 139:666.0 143:7429.0 144:4152.0 145:18227.0 146:28616.0 147:48612.0 148:16119.0 149:4104.0 150:312.0 161:…				1839	863	1523	1675	1599	2051	1729	1809	1530	1889	1514	128	786	336	107	152	1841	1185	1459	1076	1379
341910	352270	228	341910	85:2058.0 86:2397.0 87:903.0 88:1139.0 89:980.0 90:1027.0 91:4973.0 92:1312.0 98:402.0 100:496.0 101:823.0 103:1637.0 105:600.0 108:991.0 109:1107.0 110:26040.0 111:565.0 112:471.0 114:537.0 115:266.0 116:1362.0 117:1766.0 118:1614.0 119:264.0 120:2037.0 121:623.0 123:321.0 128:2506.0 130:6272.0 132:1081.0 134:15009.0 135:1454.0 136:6951.0 137:1021.0 138:160.0 140:1258.0 141:322.0 142:1533.0 143:…				7706	5516	4141	9126	3465	8962	2732	6436	7239	7171	8554	2038	6721	3467	670	3404	2287	1227	1620	5957	6785
335967	879159	204	335967	87:599.0 88:380.0 89:1511.0 90:199.0 97:659.0 99:1089.0 100:331.0 101:5176.0 102:127.0 103:3596.0 104:281.0 105:173.0 109:1412.0 111:428.0 113:1587.0 114:280.0 115:2645.0 116:2711.0 117:4024.0 118:145.0 119:682.0 124:107.0 127:234.0 128:220.0 129:13553.0 130:1750.0 131:3568.0 132:465.0 133:4625.0 136:183.0 137:174.0 139:76.0 140:624.0 141:4127.0 142:937.0 143:3865.0 144:542.0 145:6874.0 146:879.0…				2695	2620	3814	3528	3679	6404	3353	3132	3364	2776	3328	414	408	272	90	1554	4309	757	558	1734	2199
330511	723948	204	330511	85:88536.0 86:23071.0 87:56084.0 88:25701.0 89:182618.0 90:17342.0 91:15382.0 92:1890.0 93:4486.0 94:8992.0 95:14295.0 96:7318.0 97:34909.0 98:22783.0 99:76583.0 100:26396.0 101:343973.0 102:51678.0 103:905926.0 104:86168.0 105:65722.0 106:9390.0 107:6846.0 108:3948.0 109:34135.0 110:7445.0 111:65873.0 112:16148.0 113:89712.0 114:45144.0 115:169746.0 116:186357.0 117:542388.0 118:66719.0 119:1390…				1423	1315	1119	1157	1118	1674	1003	812	1201	1005	2514	1012	5015	2624	1689	1068	3536	3733	4289	2125	2982
330286	748996	204	330286	85:7442.0 86:2597.0 88:2276.0 89:16320.0 90:1608.0 91:2016.0 92:336.0 93:431.0 94:416.0 95:579.0 96:546.0 97:3083.0 98:1576.0 99:6045.0 100:4142.0 101:26386.0 102:4863.0 103:76545.0 104:6909.0 105:5176.0 106:848.0 108:433.0 109:2789.0 110:584.0 111:4877.0 112:890.0 113:7147.0 114:3112.0 115:8813.0 116:15763.0 117:44983.0 118:5222.0 119:12071.0 120:1465.0 121:973.0 122:132.0 123:208.0 124:412.0 12…				1505	1209	1977	1518	1750	2507	2165	2048	1902	1945	1958	258	1028	301	205	184	979	963	1169	1086	1617
329483	516445	175	329483	86:101.0 88:207.0 89:302.0 98:221.0 99:466.0 101:858.0 102:1324.0 103:1329.0 114:67.0 116:318.0 117:5798.0 118:460.0 119:563.0 126:309.0 129:2483.0 130:760.0 131:390.0 132:268.0 133:5801.0 134:457.0 135:426.0 139:126.0 140:71.0 145:305.0 147:5209.0 148:530.0 149:936.0 151:196.0 154:76.0 157:253.0 159:106.0 162:65.0 165:64.0 168:59.0 175:11482.0 176:1433.0 177:495.0 178:116.0 179:121.0 187:170.0 1…				1881	1618	1120	1166	963	2211	1250	1417	752	1346	1181	173	618	224	157	129	783	672	451	731	1122
329363	911707	173	329363	86:272.0 91:686.0 93:804.0 94:144.0 95:1161.0 96:467.0 99:320.0 101:693.0 103:4128.0 107:600.0 110:255.0 111:171.0 116:469.0 117:613.0 118:299.0 120:114.0 121:210.0 123:68.0 129:1806.0 132:398.0 135:446.0 142:126.0 143:355.0 147:6979.0 148:762.0 149:445.0 150:186.0 151:169.0 152:200.0 155:684.0 157:317.0 159:167.0 162:71.0 166:83.0 167:99.0 169:106.0 173:10748.0 174:1508.0 175:327.0 179:112.0 185…				2878	2383	2634	2378	2666	3256	2944	3864	1729	2860	2619	484	4614	713	420	357	812	670	4368	1515	2484
329218	631415	360	329218	85:3290.0 87:3456.0 89:351.0 92:767.0 93:1449.0 94:189.0 95:152.0 97:11143.0 99:4696.0 100:14345.0 101:3891.0 102:1633.0 103:17492.0 105:1226.0 106:751.0 111:1656.0 112:1827.0 113:978.0 114:1941.0 115:4326.0 117:4773.0 118:683.0 119:3027.0 122:620.0 124:126.0 125:1203.0 127:2722.0 128:1397.0 129:6956.0 130:2286.0 131:14025.0 132:2946.0 133:24451.0 134:3848.0 135:2206.0 136:157.0 138:889.0 139:420…				456	238	148	1309	302	182	190	157	313	131	3016	94	100	387	77	406	258	92	181	482	521
329143	766673	270	329143	85:2385.0 86:35973.0 87:3503.0 91:267.0 95:1794.0 97:916.0 99:1400.0 100:1493.0 102:177.0 108:614.0 109:613.0 112:1110.0 115:192.0 116:114.0 123:195.0 128:1383.0 129:2047.0 131:1760.0 138:161.0 140:731.0 141:479.0 142:873.0 144:1143.0 145:497.0 146:1004.0 151:2290.0 152:7658.0 153:800.0 158:2635.0 159:476.0 160:805.0 169:2584.0 171:701.0 172:195.0 173:540.0 176:68.0 180:305.0 182:102.0 184:155.0 …				337	249	229	315	325	307	389	337	311	393	210	367	474	799	1215	1073	717	532	243	451	757
329111	677374	137	329111	85:4439.0 86:1941.0 87:811.0 88:493.0 89:2285.0 92:950.0 93:13254.0 94:17099.0 95:9025.0 96:6736.0 97:662.0 98:2258.0 99:7416.0 100:3215.0 101:666.0 103:4804.0 104:1081.0 106:2716.0 107:2767.0 108:2766.0 109:1346.0 110:2901.0 111:1254.0 112:2632.0 113:3286.0 114:1963.0 115:1405.0 117:7184.0 118:1366.0 119:1607.0 120:4352.0 121:9987.0 122:5445.0 123:20233.0 124:2766.0 125:694.0 126:1308.0 128:1389…				502	286	472	687	543	512	452	239	622	555	689	354	448	509	820	448	553	412	294	381	660
326263	597093	243	326263	85:6446.0 86:3762.0 90:441.0 91:1914.0 95:631.0 97:461.0 98:2043.0 99:12036.0 100:83993.0 101:9636.0 102:5088.0 103:8578.0 104:2074.0 111:3067.0 113:863.0 115:3120.0 116:1211.0 119:1666.0 124:425.0 125:644.0 129:1065.0 130:2270.0 132:996.0 133:3939.0 135:971.0 137:455.0 139:561.0 141:3011.0 143:465.0 144:416.0 145:675.0 147:10689.0 148:2131.0 151:888.0 154:287.0 155:4673.0 156:1206.0 157:4893.0 1…				704	864	997	786	725	1194	962	1417	919	1080	773	826	1045	310	284	479	2803	1555	2005	769	1275
326249	397451	187	326249	85:2469.0 86:4246.0 87:197.0 90:661.0 91:273.0 93:342.0 96:2063.0 97:2240.0 100:4136.0 102:698.0 103:32017.0 104:4494.0 105:1207.0 107:1840.0 112:346.0 114:587.0 116:2457.0 118:9485.0 119:980.0 120:5226.0 121:823.0 122:342.0 125:201.0 137:130.0 141:83.0 143:2740.0 144:462.0 157:838.0 158:183.0 159:7183.0 160:601.0 161:2381.0 163:151.0 167:854.0 170:6713.0 171:841.0 172:305.0 173:121.0 185:195.0 1…				3359	1761	1943	6315	1410	877	994	2545	588	604	3579	639	639	190	779	928	706	285	329	356	756
324432	1063361	204	324432	90:224.0 98:589.0 99:1069.0 101:2346.0 103:7973.0 104:229.0 109:473.0 111:473.0 112:210.0 115:911.0 116:1848.0 117:4674.0 118:600.0 127:1038.0 129:14984.0 130:2737.0 131:3873.0 132:377.0 133:641.0 141:305.0 142:249.0 145:614.0 147:15313.0 148:1900.0 149:1031.0 151:162.0 153:237.0 155:371.0 156:255.0 157:974.0 159:238.0 162:115.0 169:1766.0 170:459.0 171:614.0 173:113.0 175:2482.0 176:490.0 177:59…				1686	978	1327	4511	2299	3470	4139	6591	4451	2478	7029	323	412	258	274	262	2624	1336	662	1199	1833
324207	454299	144	324207	85:4785.0 86:5495.0 87:4067.0 88:24448.0 89:3760.0 90:1055.0 91:240.0 92:47.0 94:46.0 96:109.0 97:207.0 98:443.0 99:1759.0 100:6757.0 101:2024.0 102:7182.0 103:2103.0 104:547.0 105:742.0 106:124.0 107:83.0 108:43.0 111:100.0 112:153.0 113:677.0 114:480.0 115:5851.0 116:4833.0 117:2776.0 118:1894.0 119:1009.0 120:235.0 121:121.0 123:60.0 124:53.0 126:138.0 127:183.0 128:174.0 129:83.0 130:420.0 13…				956	777	379	927	640	1026	635	1195	1024	859	593	405	972	357	324	832	2250	1090	778	580	600
323692	531673	337	323692	85:644.0 87:727.0 90:204.0 101:3529.0 102:445.0 103:9724.0 104:743.0 106:328.0 107:433.0 115:1292.0 116:1340.0 117:2591.0 118:518.0 119:376.0 127:543.0 129:16334.0 130:2555.0 131:1914.0 133:3439.0 134:774.0 135:380.0 147:24884.0 148:3461.0 149:2383.0 159:118.0 161:200.0 163:471.0 166:67.0 175:704.0 177:831.0 179:458.0 181:89.0 184:129.0 189:360.0 190:142.0 191:1787.0 192:250.0 193:1719.0 194:258.…				629	639	941	657	935	887	673	653	758	707	595	169	284	78	71	104	1149	656	285	543	1120
322429	465457	174	322429	86:2230.0 87:221.0 88:368.0 95:213.0 98:220.0 99:207.0 100:1940.0 101:271.0 102:191.0 110:1120.0 112:223.0 114:155.0 115:378.0 116:97.0 117:345.0 118:108.0 120:64.0 121:125.0 125:46.0 126:181.0 129:406.0 130:604.0 131:391.0 132:50.0 134:977.0 136:162.0 150:25.0 153:126.0 157:48.0 158:68.0 159:186.0 160:56.0 162:15.0 164:119.0 166:112.0 167:104.0 170:52.0 172:156.0 174:3844.0 175:683.0 176:272.0 1…				456	639	468	468	522	353	429	301	360	735	352	189	589	533	1217	528	455	256	588	477	707
321085	622912	96	321085	89:85.0 91:62.0 96:1561.0 97:108.0 123:38.0 124:275.0 156:106.0 170:73.0 171:64.0 186:229.0 199:51.0 205:70.0 214:657.0 215:78.0 267:29.0 316:91.0 375:44.0 482:11.0 489:8.0				1937	2139	3043	1505	5477	6181	4336	5328	6246	4731	1779	716	1985	749	785	858	2832	3080	1845	2901	3417
320838	389795	171	320838	85:2231.0 86:111052.0 87:11747.0 89:221.0 93:192.0 94:54.0 96:618.0 97:168.0 98:100.0 100:3811.0 101:256.0 102:1110.0 103:900.0 104:469.0 105:177.0 112:74.0 114:580.0 115:1574.0 116:374.0 117:2044.0 118:464.0 119:196.0 120:122.0 122:32.0 128:129.0 130:2519.0 131:1468.0 132:415.0 133:365.0 135:91.0 136:99.0 139:33.0 140:77.0 141:99.0 142:442.0 143:11342.0 144:1762.0 146:945.0 147:4539.0 148:1117.0…				2818	2575	2399	2110	2155	1825	3157	3082	1736	1642	1461	1335	2150	1843	1059	1334	1839	1741	2739	1625	1011
253128	479882	158	253128	85:1190.0 87:49.0 98:243.0 99:94.0 100:790.0 101:85.0 103:206.0 104:51.0 106:23.0 112:101.0 113:82.0 114:65.0 115:82.0 116:516.0 117:98.0 118:17.0 129:32.0 135:42.0 140:553.0 142:173.0 147:1459.0 148:283.0 149:37.0 156:302.0 157:1106.0 158:1512.0 159:248.0 174:96.0 175:34.0 186:531.0 187:87.0 189:195.0 194:64.0 202:195.0 218:78.0 221:19.0 229:29.0 240:26.0 264:18.0 271:20.0 282:14.0 287:22.0 296:…				2601	1958	2332	1120	3063	2782	2951	3421	2238	1152	1910	3147	3465	2237	1536	2544	5188	3032	2628	2458	3301
250811	642967	204	250811	85:4806.0 86:1602.0 87:6937.0 88:1922.0 89:62768.0 90:4961.0 91:3297.0 94:670.0 95:669.0 97:1409.0 98:718.0 99:5459.0 101:22611.0 102:3589.0 103:43025.0 104:4046.0 105:3983.0 106:588.0 107:159.0 109:1858.0 110:319.0 111:4046.0 112:107.0 113:4116.0 115:6038.0 116:24589.0 117:50345.0 118:6022.0 119:7551.0 120:752.0 121:244.0 123:100.0 125:515.0 127:2169.0 128:783.0 129:63270.0 130:7879.0 131:39584.…				4434	7926	5898	6010	7699	8427	7066	2765	11043	8553	2444	3676	1410	694	3908	931	9143	1926	1287	4185	5585
250732	396972	173	250732	85:1388.0 87:532.0 88:714.0 91:3221.0 92:387.0 94:159.0 95:69.0 97:2081.0 99:1204.0 101:4742.0 102:1187.0 103:34198.0 104:3621.0 105:2195.0 109:455.0 111:1404.0 113:812.0 115:5851.0 116:1884.0 117:2482.0 118:336.0 119:1477.0 121:177.0 127:1225.0 128:522.0 129:4818.0 130:510.0 131:3029.0 132:850.0 133:10260.0 134:1020.0 135:738.0 141:220.0 142:84.0 143:450.0 145:1568.0 147:51065.0 148:5981.0 149:6…				793	953	1210	688	619	791	727	790	691	541	704	750	837	388	192	407	1159	715	627	522	680
247758	997211	201	247758	85:586.0 91:274.0 92:50.0 93:115.0 94:48.0 95:741.0 96:250.0 97:754.0 98:676.0 99:302.0 101:53.0 103:122.0 109:295.0 110:127.0 111:765.0 112:363.0 113:310.0 114:116.0 115:50.0 116:66.0 117:748.0 118:75.0 120:26.0 121:55.0 123:203.0 124:60.0 125:121.0 126:47.0 128:62.0 129:675.0 130:133.0 131:74.0 137:58.0 138:112.0 139:289.0 140:66.0 142:29.0 143:354.0 145:428.0 146:44.0 148:153.0 149:87.0 151:40…				481	383	467	895	448	611	463	662	716	442	657	254	306	185	132	207	3422	1927	908	1422	1787
247669	992780	111	247669	85:722.0 91:536.0 93:196.0 95:734.0 96:365.0 97:850.0 98:605.0 99:340.0 109:190.0 111:750.0 112:265.0 113:153.0 114:51.0 116:116.0 117:566.0 122:21.0 123:168.0 129:664.0 131:233.0 132:191.0 135:53.0 137:53.0 138:92.0 139:197.0 142:26.0 143:323.0 145:409.0 146:76.0 149:207.0 150:39.0 153:33.0 154:85.0 156:93.0 157:116.0 158:51.0 159:258.0 168:23.0 169:66.0 170:90.0 171:93.0 172:81.0 173:98.0 185:1…				291	757	738	502	525	606	404	387	783	457	1088	337	495	227	159	331	430	1958	1332	1372	592
241681	936970	239	241681	85:236.0 91:155.0 94:39.0 95:417.0 96:170.0 97:371.0 98:350.0 99:114.0 100:78.0 107:65.0 109:203.0 110:50.0 111:381.0 112:181.0 113:145.0 114:82.0 116:101.0 117:343.0 123:154.0 125:48.0 129:472.0 130:83.0 131:66.0 132:167.0 136:50.0 137:63.0 138:96.0 139:170.0 140:39.0 142:33.0 143:229.0 145:288.0 146:63.0 148:217.0 151:36.0 154:45.0 156:36.0 157:131.0 159:177.0 169:72.0 170:49.0 171:78.0 172:100…				295	346	261	322	266	259	267	365	170	327	313	247	161	118	125	127	1647	1482	901	879	956
239312	756094	130	239312	85:156.0 88:94.0 89:105.0 92:25.0 98:63.0 99:66.0 111:53.0 115:45.0 118:66.0 119:22.0 130:1474.0 131:220.0 134:31.0 143:67.0 144:96.0 156:84.0 159:28.0 169:51.0 172:113.0 180:42.0 183:12.0 185:47.0 186:30.0 187:45.0 188:33.0 190:22.0 203:11.0 205:28.0 216:71.0 218:32.0 230:32.0 231:15.0 232:26.0 245:17.0 259:37.0 347:24.0 360:30.0 362:20.0				15968	13214	7377	14520	15422	19212	12100	14415	15585	10496	11830	421	1492	804	264	447	3322	3887	1955	8435	8664
238187	997217	111	238187	85:328.0 86:116.0 89:58.0 90:47.0 91:168.0 92:21.0 93:110.0 94:31.0 95:380.0 96:123.0 97:419.0 98:381.0 99:193.0 101:75.0 102:24.0 103:76.0 104:43.0 109:193.0 110:79.0 111:484.0 112:226.0 113:180.0 114:64.0 116:72.0 117:447.0 118:66.0 119:55.0 120:29.0 121:64.0 123:100.0 124:26.0 125:68.0 126:50.0 127:93.0 128:69.0 129:376.0 130:88.0 131:50.0 132:214.0 135:27.0 136:51.0 137:56.0 138:95.0 139:134.…				912	806	863	1306	726	1019	1059	1148	1075	1079	894	456	600	322	310	292	1199	3006	2206	2302	2840
237749	670581	131	237749	89:893.0 90:189.0 92:40.0 102:202.0 103:1474.0 104:144.0 105:74.0 110:192.0 117:436.0 119:232.0 130:197.0 131:1759.0 133:288.0 136:143.0 145:147.0 147:1422.0 148:149.0 160:169.0 162:80.0 174:27.0 176:172.0 181:109.0 184:51.0 190:39.0 192:41.0 193:183.0 202:61.0 204:111.0 220:120.0 228:485.0 229:402.0 230:80.0 235:30.0 275:86.0 340:16.0 352:17.0 355:133.0 356:46.0 357:33.0 370:43.0 372:9.0 384:31.0				17019	16259	14143	15665	16426	20189	17339	18017	14313	17867	9462	5289	6789	6763	5583	11352	17156	10363	10420	11459	15548
237720	735894	147	237720	86:278.0 89:199.0 100:104.0 102:53.0 128:35.0 129:42.0 130:98.0 133:885.0 134:131.0 142:10.0 143:38.0 145:26.0 147:2809.0 148:381.0 149:134.0 150:41.0 157:41.0 159:28.0 171:29.0 174:132.0 175:23.0 186:39.0 189:35.0 204:16.0 205:19.0 221:30.0 230:18.0 233:10.0 234:26.0 319:7.0 343:22.0 350:25.0 421:23.0 426:22.0 441:23.0 459:18.0 464:16.0				22214	43022	29637	18301	7652	18010	24250	9118	13768	22477	22940	542158	3218	1572	6824	1688	2533	4211	5100	2431	4244
237707	275557	152	237707	87:118.0 116:39.0 117:1141.0 122:20.0 128:37.0 150:72.0 152:584.0 153:49.0 156:183.0 167:109.0 171:64.0 293:20.0 300:15.0 343:15.0 353:35.0 365:14.0 437:16.0 442:14.0 464:18.0 493:23.0				30291	37164	39339	36644	38336	45235	38977	35204	39135	34041	31519	20164	28651	13815	10966	15357	28705	19558	17970	15484	23544
231137	296516	116	231137	90:34.0 93:429.0 94:73.0 95:186.0 101:1243.0 102:192.0 114:77.0 115:95.0 116:1168.0 117:261.0 118:37.0 121:38.0 123:32.0 131:220.0 133:84.0 135:43.0 139:27.0 142:35.0 147:1648.0 148:147.0 149:41.0 150:35.0 151:318.0 152:39.0 153:87.0 167:75.0 169:25.0 186:19.0 200:16.0 220:15.0 234:20.0 239:74.0 240:31.0 249:17.0 266:15.0 280:19.0 284:15.0 291:36.0 293:22.0 296:17.0 298:21.0 302:24.0 415:19.0 425…				2387	1409	2294	2383	2191	3227	2058	1727	2981	2617	1645	1177	3101	1133	664	866	2734	2236	2099	1648	2400
230579	754970	215	230579	85:2404.0 86:550.0 87:996.0 88:667.0 89:4053.0 90:440.0 91:1456.0 92:110.0 93:218.0 95:770.0 96:520.0 97:7260.0 98:1420.0 99:1159.0 100:321.0 101:2053.0 102:389.0 103:5415.0 104:631.0 105:250.0 108:42.0 109:238.0 110:165.0 111:2025.0 112:245.0 113:451.0 114:176.0 115:948.0 116:680.0 117:864.0 118:60.0 123:141.0 124:101.0 125:1115.0 126:140.0 127:244.0 128:99.0 129:669.0 130:362.0 131:215.0 132:84…				704	783	769	608	772	1215	653	714	514	716	459	153	323	133	183	217	1261	565	420	444	442
229979	800453	116	229979	85:584.0 86:675.0 87:157.0 89:654.0 90:381.0 91:824.0 92:179.0 93:995.0 94:180.0 95:351.0 96:829.0 97:644.0 98:526.0 99:763.0 100:1476.0 101:494.0 102:428.0 105:357.0 108:282.0 109:130.0 110:829.0 111:313.0 112:230.0 113:325.0 114:214.0 115:2034.0 116:12409.0 117:3717.0 118:717.0 119:378.0 120:116.0 121:240.0 122:97.0 123:181.0 124:336.0 125:148.0 126:315.0 128:4570.0 129:6929.0 130:1614.0 131:24…				2532	2229	2090	1758	1416	2407	2150	1914	1658	2544	1973	775	1316	675	310	523	2701	1474	2812	1464	2011
229975	333179	161	229975	87:668.0 88:343.0 89:2453.0 90:69.0 94:117.0 95:83.0 97:300.0 98:114.0 99:479.0 101:6132.0 102:478.0 103:5338.0 104:584.0 105:859.0 113:256.0 115:707.0 116:2387.0 117:10809.0 118:975.0 119:336.0 121:39.0 126:112.0 127:203.0 129:1403.0 130:342.0 131:2877.0 132:572.0 133:4473.0 135:261.0 136:147.0 137:46.0 140:52.0 141:95.0 147:12458.0 148:2014.0 149:1358.0 150:49.0 152:33.0 155:70.0 159:76.0 161:8…				2756	2290	3530	2756	2751	2917	2664	2392	3094	2750	2617	1581	729	831	725	1529	3897	2461	1339	2147	3381
228818	757533	174	228818	85:310.0 86:5087.0 87:529.0 88:221.0 89:1197.0 90:139.0 93:38.0 94:56.0 95:37.0 98:48.0 99:93.0 100:2987.0 101:644.0 102:607.0 103:5571.0 104:483.0 105:207.0 111:79.0 113:65.0 114:69.0 115:142.0 116:145.0 117:1970.0 118:175.0 119:171.0 120:73.0 121:35.0 125:40.0 126:43.0 127:47.0 129:649.0 130:478.0 131:581.0 132:177.0 133:1118.0 134:98.0 135:49.0 141:56.0 142:408.0 143:157.0 146:36.0 147:4798.0 …				1984	2148	2020	1992	2523	2913	2073	1859	2173	2698	1856	1199	2798	1648	951	2197	3339	3694	5127	2119	3072
228336	1003749	217	228336	89:68.0 91:46.0 92:39.0 97:27.0 101:95.0 102:36.0 103:1344.0 104:98.0 111:51.0 112:34.0 115:175.0 117:167.0 118:60.0 122:26.0 129:263.0 131:56.0 137:28.0 138:21.0 141:63.0 142:44.0 143:123.0 144:99.0 145:49.0 146:42.0 147:558.0 148:74.0 149:113.0 150:33.0 152:17.0 153:44.0 157:66.0 169:119.0 170:30.0 174:32.0 175:40.0 187:62.0 188:32.0 189:107.0 191:102.0 196:15.0 198:19.0 203:34.0 204:51.0 205:6…				1491	1892	2093	1240	1557	2349	1512	2189	1696	1695	17018	275	794	720	521	2809	1409	1244	999	1979	1946
228075	990607	174	228075	86:330.0 89:469.0 91:230.0 92:130.0 94:63.0 96:90.0 97:52.0 99:266.0 100:602.0 102:228.0 103:1498.0 104:260.0 107:98.0 109:59.0 112:175.0 116:448.0 117:2175.0 118:215.0 120:66.0 122:24.0 123:95.0 124:11.0 125:103.0 127:253.0 129:403.0 130:459.0 133:1295.0 134:279.0 135:189.0 138:21.0 141:200.0 142:206.0 143:437.0 145:137.0 147:3337.0 148:749.0 149:492.0 150:95.0 153:124.0 154:222.0 155:115.0 159:…				373	336	908	398	331	369	195	294	217	373	426	417	316	204	302	317	384	266	264	213	474
227200	799766	174	227200	85:92.0 86:2046.0 87:160.0 88:57.0 89:766.0 92:93.0 94:136.0 96:187.0 99:173.0 100:718.0 101:399.0 102:206.0 104:128.0 105:251.0 106:205.0 108:206.0 109:93.0 110:217.0 112:212.0 113:301.0 114:90.0 115:343.0 116:388.0 117:1198.0 118:231.0 119:163.0 120:141.0 121:17.0 122:19.0 126:201.0 128:624.0 129:599.0 130:354.0 131:817.0 132:72.0 133:570.0 134:387.0 135:338.0 137:27.0 139:170.0 140:226.0 142:5…				2027	3237	2405	1531	2307	1925	1976	1695	989	3429	1829	907	1519	583	380	1843	2605	3356	3112	2372	3130
224095	850135	217	224095	85:209.0 86:487.0 89:3958.0 90:292.0 94:192.0 98:554.0 99:504.0 100:2716.0 101:2429.0 102:1189.0 103:28192.0 104:3261.0 105:1113.0 106:179.0 111:563.0 112:387.0 113:1597.0 114:968.0 115:791.0 116:13889.0 117:13542.0 118:2085.0 119:568.0 120:53.0 122:262.0 124:65.0 126:363.0 127:903.0 128:3523.0 129:3283.0 130:1647.0 131:4319.0 132:1125.0 133:8005.0 136:115.0 137:200.0 139:366.0 140:962.0 141:239.…				3307	2864	2242	3002	2780	2411	1840	1509	2263	2430	3493	396	1046	355	112	278	1546	1568	2050	1452	2155
224086	586499	245	224086	86:484.0 88:645.0 89:2534.0 90:428.0 93:159.0 96:77.0 98:840.0 99:423.0 100:4574.0 102:465.0 103:2804.0 104:120.0 105:852.0 106:77.0 114:1259.0 116:2666.0 119:1240.0 120:120.0 127:308.0 130:819.0 131:1398.0 132:232.0 133:1079.0 140:200.0 141:547.0 145:196.0 147:4288.0 148:690.0 152:111.0 155:32.0 157:247.0 158:577.0 159:235.0 163:392.0 167:67.0 168:30.0 171:1174.0 173:108.0 183:260.0 184:80.0 185…				4549	5287	6262	5091	6094	5187	5022	4626	5279	5309	2811	272	2072	525	130	199	8678	5015	3159	3234	4357
224083	794734	156	224083	85:293.0 86:3007.0 88:558.0 89:685.0 94:45.0 95:122.0 96:359.0 97:485.0 98:1159.0 99:862.0 100:4052.0 101:2508.0 102:760.0 103:9923.0 104:1195.0 105:585.0 106:172.0 107:87.0 108:141.0 109:108.0 110:388.0 111:320.0 112:842.0 113:860.0 114:1111.0 115:2292.0 116:2164.0 117:6627.0 118:778.0 119:489.0 120:175.0 123:43.0 126:486.0 127:629.0 128:1519.0 129:5871.0 130:1569.0 131:1977.0 132:582.0 133:3900…				652	522	617	560	828	712	631	550	729	557	457	1066	3240	472	3538	779	3235	873	461	1009	1121
223535	459614	144	223535	86:391.0 89:60.0 101:32.0 102:84.0 108:48.0 116:106.0 126:58.0 127:102.0 128:524.0 130:51.0 131:774.0 133:238.0 142:78.0 144:759.0 145:70.0 146:429.0 147:3499.0 148:676.0 149:842.0 150:72.0 151:81.0 156:424.0 157:17.0 160:38.0 190:95.0 230:121.0 246:501.0 247:89.0 248:40.0 261:83.0 269:17.0 380:15.0 382:26.0 383:15.0 395:17.0 400:24.0 409:24.0 412:28.0 416:18.0 422:30.0 449:19.0 451:26.0 455:21.0…				1862	1119	1662	2361	1280	1460	1467	1995	1585	1264	1473	943	5553	6044	3437	1056	3426	1869	1462	1096	1547
223250	830617	288	223250	98:206.0 112:45.0 141:20.0 149:77.0 177:13.0 185:30.0 216:36.0 220:34.0 225:21.0 226:67.0 230:31.0 232:414.0 251:29.0 265:28.0 275:16.0 284:30.0 288:1009.0 289:290.0 290:59.0 293:21.0 309:18.0 313:14.0 314:106.0 318:16.0 323:16.0 333:13.0 340:23.0 346:8.0 348:26.0 351:16.0 355:18.0 367:20.0 370:22.0 376:21.0 381:28.0 383:25.0 398:15.0 434:13.0				1076	317	109	752	785	511	807	886	337	1323	403	105	764	397	80	357	534	358	1063	301	457
223196	355365	180	223196	94:68.0 101:91.0 106:1035.0 107:129.0 109:35.0 110:163.0 111:1424.0 116:1289.0 124:25.0 136:811.0 139:25.0 144:1397.0 145:24.0 159:206.0 160:59.0 180:1614.0 186:169.0 187:11.0 201:397.0 202:137.0 203:88.0 204:1400.0 205:116.0 206:104.0 233:99.0 272:25.0 273:41.0 289:26.0 290:17.0 366:17.0				2065	2915	2863	3255	2459	2370	3042	2160	2376	2532	2585	1825	2253	1158	1135	1271	3638	2037	1663	1502	2213
223116	600456	160	223116	87:116.0 88:203.0 89:1176.0 90:97.0 93:52.0 94:81.0 99:342.0 101:984.0 103:2801.0 104:160.0 105:760.0 106:102.0 111:64.0 112:101.0 114:252.0 117:638.0 121:35.0 126:144.0 128:355.0 129:2567.0 131:739.0 133:2081.0 134:388.0 136:95.0 138:18.0 139:227.0 140:137.0 141:122.0 143:254.0 145:268.0 147:4461.0 148:783.0 149:707.0 150:100.0 152:1305.0 153:117.0 155:1635.0 156:1832.0 157:400.0 159:90.0 160:47…				1603	2460	2786	1862	2173	1816	2158	3310	1811	1838	2531	313	779	131	248	295	1336	801	636	922	1312
223087	827536	117	223087	85:385.0 86:2223.0 87:847.0 88:514.0 89:4375.0 90:344.0 91:343.0 92:126.0 93:197.0 94:185.0 95:277.0 96:280.0 97:299.0 98:448.0 99:521.0 100:1340.0 101:1657.0 102:767.0 103:16840.0 104:1483.0 105:1009.0 106:136.0 107:278.0 108:154.0 109:157.0 110:80.0 111:104.0 112:177.0 113:475.0 114:560.0 115:555.0 116:790.0 117:21226.0 118:2217.0 119:1194.0 120:157.0 121:130.0 124:78.0 125:142.0 126:75.0 127:1…				2310	1229	1947	2764	2559	5645	2483	4350	1564	2032	2232	362	883	226	175	1035	2711	956	1438	1741	2660
219417	914827	174	219417	86:637.0 89:189.0 91:93.0 99:48.0 100:291.0 101:126.0 112:82.0 113:36.0 114:37.0 117:271.0 119:81.0 121:64.0 129:156.0 139:20.0 143:64.0 148:129.0 155:75.0 171:65.0 173:70.0 174:3611.0 175:694.0 176:260.0 177:46.0 185:41.0 191:91.0 193:94.0 203:39.0 204:51.0 207:113.0 219:83.0 221:34.0 232:54.0 233:39.0 241:67.0 243:39.0 245:70.0 247:47.0 251:21.0 255:48.0 257:90.0 259:49.0 260:26.0 266:20.0 269:…				1673	275	708	294	280	232	265	189	254	181	327	1706	3347	1858	1849	550	2005	1536	2275	607	874
218741	818240	259	218741	85:1174.0 86:2800.0 88:517.0 89:3048.0 98:425.0 99:3099.0 100:19433.0 101:5110.0 102:3741.0 103:19547.0 104:1977.0 105:1772.0 110:815.0 112:593.0 113:3292.0 114:904.0 115:3712.0 116:12695.0 117:6194.0 118:1216.0 119:2650.0 120:352.0 124:270.0 128:1130.0 129:41499.0 130:5521.0 131:13404.0 132:2914.0 133:19436.0 134:2659.0 135:1890.0 137:70.0 140:868.0 141:259.0 142:638.0 143:3930.0 144:1022.0 145:…				740	668	1326	496	991	413	1585	1212	786	978	880	290	458	92	720	137	503	852	1213	435	1079
217691	269320	177	217691	107:188.0 125:94.0 129:246.0 138:67.0 140:150.0 143:80.0 151:260.0 177:1660.0 178:281.0 179:120.0 185:40.0 199:26.0 219:887.0 257:18.0 258:41.0 433:16.0 485:31.0 493:31.0 498:20.0				17908	19404	23339	19401	15921	19839	18326	16855	19335	17380	28705	17464	10765	9580	9388	13823	45361	25834	8485	17373	23185
217280	843116	356	217280	85:98.0 86:63.0 87:84.0 88:74.0 89:384.0 90:52.0 91:76.0 92:24.0 94:55.0 95:59.0 96:176.0 97:52.0 98:23.0 99:77.0 101:329.0 102:94.0 103:1478.0 104:126.0 105:48.0 107:54.0 108:73.0 109:63.0 110:17.0 111:33.0 113:76.0 114:81.0 115:208.0 116:1001.0 117:1438.0 118:175.0 119:117.0 120:30.0 122:61.0 124:42.0 125:20.0 127:19.0 128:162.0 129:394.0 130:153.0 131:606.0 132:193.0 133:776.0 134:104.0 135:22…				184	269	204	262	192	254	269	193	308	142	488	117	428	103	96	207	789	731	1225	192	403
216639	749568	180	216639	85:355.0 86:123.0 89:67.0 93:57.0 94:32.0 95:148.0 96:43.0 98:42.0 99:106.0 100:256.0 101:186.0 103:83.0 104:11.0 105:29.0 106:27.0 108:59.0 113:42.0 114:58.0 116:326.0 119:34.0 123:83.0 125:240.0 126:118.0 127:13.0 128:104.0 129:248.0 131:121.0 133:103.0 134:63.0 136:76.0 137:98.0 139:202.0 140:86.0 141:67.0 142:119.0 143:168.0 144:232.0 147:748.0 148:85.0 149:197.0 151:48.0 152:235.0 153:304.0 …				302	543	455	337	427	467	667	401	151	769	779	233	404	159	134	211	428	443	203	423	619
216589	241704	172	216589	85:455.0 86:1749.0 87:389.0 88:196.0 89:37.0 91:442.0 96:100.0 97:284.0 98:257.0 99:166.0 100:671.0 101:788.0 102:340.0 103:1580.0 104:191.0 105:71.0 108:16.0 112:59.0 114:683.0 115:301.0 117:594.0 118:259.0 119:102.0 123:30.0 124:42.0 128:335.0 129:6340.0 130:2601.0 131:4018.0 132:298.0 134:10.0 138:16.0 139:28.0 141:31.0 142:50.0 143:156.0 144:80.0 145:123.0 146:780.0 150:35.0 152:21.0 155:26.0…				991	1445	1401	1407	1085	1255	1170	1126	1081	664	984	1260	1448	882	1143	2357	2314	1857	1208	975	1372
215881	539642	245	215881	97:420.0 122:125.0 134:663.0 137:82.0 141:69.0 145:283.0 147:20596.0 148:2606.0 149:1710.0 151:122.0 161:225.0 163:486.0 164:202.0 165:43.0 170:28.0 178:142.0 179:53.0 188:42.0 189:303.0 195:320.0 197:49.0 211:55.0 212:10.0 213:90.0 222:236.0 228:24.0 231:602.0 232:34.0 233:48.0 239:29.0 245:2120.0 247:56.0 258:264.0 259:111.0 261:19.0 264:62.0 270:43.0 271:25.0 279:36.0 280:60.0 292:25.0 302:8.0…				36447	50019	41502	36443	39107	49043	47399	34957	41141	52726	25484	1048	10829	3343	318	1229	29331	21072	19359	22558	29169
215709	428071	130	215709	87:544.0 89:288.0 93:32.0 95:27.0 99:26.0 100:143.0 101:60.0 109:19.0 110:30.0 112:18.0 115:35.0 118:42.0 126:56.0 128:43.0 129:49.0 130:1479.0 131:618.0 132:151.0 142:21.0 145:44.0 146:922.0 152:95.0 155:52.0 156:133.0 162:24.0 168:15.0 183:27.0 200:15.0 202:48.0 214:27.0 219:15.0 220:19.0 252:23.0 269:22.0 272:17.0 287:21.0 289:19.0 329:17.0 334:16.0 356:28.0 374:25.0 378:10.0 379:26.0 382:21.0…				309	768	568	600	634	803	546	480	369	566	261	523	399	273	350	967	1242	1227	602	949	1197
215664	613219	245	215664	89:186.0 111:92.0 112:59.0 129:457.0 130:166.0 159:59.0 163:84.0 164:12.0 168:43.0 215:41.0 216:94.0 221:68.0 242:57.0 244:28.0 245:3479.0 246:666.0 247:299.0 248:39.0 257:153.0 259:80.0 273:13.0 288:45.0 335:31.0 336:16.0				743	953	430	522	767	996	685	925	910	936	506	97	230	125	67	485	397	461	546	227	393
215633	712134	174	215633	85:905.0 86:12362.0 95:450.0 96:586.0 98:1911.0 99:1448.0 100:6354.0 101:1006.0 102:362.0 108:157.0 110:1469.0 111:2415.0 112:1305.0 113:729.0 114:1108.0 124:1175.0 125:795.0 126:2982.0 128:503.0 130:1843.0 139:2308.0 140:597.0 141:263.0 146:2389.0 148:138.0 151:105.0 152:135.0 153:68.0 155:662.0 160:154.0 170:204.0 172:1433.0 173:206.0 174:23603.0 175:4168.0 176:1658.0 183:90.0 184:41.0 186:99.0…				3311	2996	4230	2762	3510	3847	3788	2400	4338	4912	3072	548	842	436	880	1066	3081	1548	1872	1472	2272
213072	982085	253	213072	92:36.0 96:29.0 156:870.0 174:118.0 176:73.0 178:59.0 186:27.0 195:46.0 211:21.0 213:48.0 224:53.0 225:48.0 228:35.0 242:23.0 253:864.0 254:113.0 274:42.0 281:123.0 282:34.0 287:17.0 295:32.0 305:71.0 315:17.0 326:44.0 335:23.0 347:16.0 353:25.0 367:22.0 382:17.0 389:9.0 409:20.0 430:39.0 434:60.0 455:25.0 457:18.0 461:30.0 469:23.0 472:22.0 481:22.0 484:27.0				12433	10141	12264	13414	14243	14769	12710	11011	15916	13756	10593	348	3065	1314	177	518	7957	4112	4883	6267	8253
213020	926817	204	213020	85:243.0 87:100.0 91:147.0 92:57.0 94:46.0 97:19.0 98:81.0 99:179.0 100:281.0 101:1043.0 102:219.0 105:107.0 106:73.0 107:33.0 110:17.0 111:244.0 113:34.0 115:641.0 116:642.0 117:598.0 118:57.0 119:87.0 120:104.0 123:20.0 124:80.0 126:18.0 127:18.0 129:435.0 130:811.0 131:551.0 132:136.0 133:358.0 134:36.0 136:64.0 139:43.0 140:332.0 141:146.0 142:180.0 143:1255.0 144:261.0 145:70.0 146:106.0 147…				4721	2219	3645	3827	5235	3009	5080	5916	5339	2394	5550	343	1041	350	235	485	4483	2862	5519	2690	17549
213019	802079	159	213019	85:2846.0 86:130.0 87:341.0 88:163.0 89:5074.0 90:343.0 91:404.0 94:17.0 95:129.0 96:35.0 97:220.0 99:479.0 101:3077.0 102:278.0 103:9168.0 104:758.0 105:454.0 106:123.0 107:83.0 108:17.0 109:64.0 110:63.0 111:2578.0 112:133.0 113:465.0 114:56.0 115:526.0 116:2026.0 117:1825.0 118:219.0 119:367.0 123:133.0 125:143.0 127:302.0 129:3423.0 130:835.0 131:2914.0 132:226.0 133:3151.0 134:397.0 135:370.…				4962	4958	5184	1672	5309	6668	5927	6316	5176	6191	3582	437	1740	532	88	448	4614	2792	3286	3103	3978
211997	827626	103	211997	85:70.0 86:33.0 89:109.0 101:48.0 103:649.0 104:36.0 105:27.0 116:35.0 117:495.0 123:31.0 128:26.0 129:195.0 130:37.0 131:57.0 133:131.0 139:21.0 140:19.0 142:72.0 143:59.0 144:38.0 147:541.0 148:82.0 149:26.0 151:74.0 152:21.0 157:13.0 158:143.0 159:126.0 160:46.0 166:16.0 169:20.0 171:61.0 182:8.0 189:51.0 193:16.0 204:277.0 205:97.0 206:28.0 208:25.0 212:18.0 216:43.0 217:188.0 218:32.0 219:30…				1730	1790	2240	1570	1549	4060	1594	2343	3309	2044	3096	491	157	420	362	1371	2277	915	563	1656	1305
211220	965455	215	211220	128:54.0 142:137.0 156:139.0 186:109.0 200:34.0 201:200.0 214:24.0 215:820.0 216:311.0 243:258.0 244:225.0 245:105.0 272:179.0 282:20.0 298:16.0				749	465	499	889	2146	1183	1583	716	2220	1418	765	132	195	127	66	107	1028	987	998	1021	820
210798	426823	232	210798	100:356.0 103:138.0 115:146.0 117:233.0 118:141.0 119:240.0 126:101.0 130:372.0 131:436.0 132:190.0 133:1068.0 134:961.0 135:253.0 136:263.0 138:58.0 142:144.0 143:94.0 147:2973.0 148:473.0 149:300.0 152:84.0 153:48.0 154:169.0 155:57.0 158:45.0 159:62.0 160:97.0 161:35.0 171:51.0 173:76.0 174:194.0 175:79.0 176:143.0 177:102.0 179:31.0 186:235.0 187:49.0 188:25.0 189:62.0 190:37.0 202:59.0 203:3…				246	152	175	326	256	470	82	182	194	182	259	165	454	299	935	633	349	316	866	339	661
210714	287683	171	210714	99:1700.0 100:1217.0 102:133.0 103:105.0 107:108.0 108:32.0 113:250.0 114:137.0 118:113.0 122:140.0 123:28.0 124:39.0 131:645.0 132:722.0 134:79.0 139:104.0 141:93.0 143:57.0 146:578.0 147:6666.0 148:1028.0 149:563.0 152:90.0 155:138.0 157:168.0 158:38.0 171:3665.0 172:697.0 173:1229.0 174:66.0 175:58.0 183:15.0 185:53.0 187:39.0 188:106.0 189:442.0 190:109.0 196:39.0 197:31.0 204:474.0 205:87.0 …				3206	1902	1651	3291	1360	2364	1817	1512	1780	2061	2867	1218	607	1412	1070	440	1492	367	237	1319	272
210682	415455	305	210682	85:251.0 86:138.0 87:1019.0 88:80.0 89:347.0 91:130.0 96:69.0 97:50.0 98:47.0 99:727.0 100:35.0 101:288.0 102:129.0 103:1141.0 104:120.0 105:362.0 106:76.0 108:55.0 110:40.0 112:35.0 113:272.0 115:668.0 116:203.0 117:626.0 118:105.0 119:539.0 120:64.0 121:76.0 124:20.0 126:136.0 127:217.0 128:39.0 129:538.0 130:292.0 132:181.0 133:4887.0 134:789.0 135:531.0 136:33.0 137:30.0 141:33.0 142:40.0 143…				894	904	1203	1132	349	1190	1018	992	843	1087	940	469	785	349	221	334	694	810	802	661	921
210314	539407	217	210314	86:99.0 87:335.0 89:274.0 95:135.0 100:143.0 101:447.0 102:165.0 103:1481.0 115:229.0 116:132.0 117:442.0 119:53.0 129:467.0 130:36.0 131:978.0 133:736.0 135:57.0 142:1.0 143:70.0 148:314.0 149:556.0 150:20.0 189:208.0 191:865.0 192:12.0 204:1121.0 205:119.0 207:67.0 215:5.0 217:1723.0 218:189.0 219:27.0 221:39.0				14023	17363	14340	16570	15282	17685	16043	15038	13689	17700	9629	1249	6520	1801	1565	1017	16876	10340	9160	8544	10866
210308	617110	211	210308	183:10109.0 184:1359.0 211:12680.0 212:1716.0 213:2344.0 273:44450.0 274:9686.0 275:4297.0 276:643.0 285:1385.0 286:226.0 287:507.0 301:655.0 363:4091.0 364:1357.0 365:578.0 374:163.0 375:5458.0 376:1901.0 377:952.0 465:1320.0 466:625.0 467:253.0				2173	1737	2097	2312	2860	2205	1547	2772	2823	2144	1766	14795	1318	2628	3414	5765	11181	3453	2101	3368	4180
210303	679460	206	210303	122:231.0 135:8417.0 187:1183.0 188:1194.0 189:169319.0 199:4762.0 200:3006.0 203:104735.0 204:5538745.0 205:326015.0 206:615019.0 207:212316.0 208:35243.0 209:3386.0 238:66.0 248:602.0 252:77.0 280:7662.0 281:4794.0 284:60.0 290:4488.0 291:131208.0 292:40688.0 293:25171.0 294:5272.0 295:1673.0 296:540.0 298:71.0 301:2443.0 303:23844.0 304:15025.0 305:165822.0 306:60481.0 317:22470.0 344:1357.0 3…				1547	1443	1318	1644	1820	2037	1901	1618	1958	1936	2870	1366	568	408	333	1720	4828	1111	1364	1401	2262
210301	659755	306	210301	95:3961.0 97:6233.0 99:29765.0 101:57242.0 102:14490.0 103:588089.0 104:54752.0 107:2893.0 109:10202.0 111:17034.0 112:4116.0 113:34499.0 115:33448.0 116:19641.0 117:324942.0 118:34026.0 119:43496.0 120:5453.0 121:3556.0 122:1155.0 123:2087.0 124:1567.0 125:10504.0 127:41747.0 128:15050.0 129:206285.0 130:31406.0 131:201938.0 132:33939.0 133:420704.0 134:60992.0 135:44379.0 136:4656.0 137:2906.0 …				476	309	506	523	492	446	454	312	504	616	397	872	331	58	151	719	2069	169	146	192	390
210280	987960	319	210280	89:340.0 94:52.0 99:65.0 100:154.0 101:288.0 103:3087.0 104:276.0 113:179.0 114:62.0 115:252.0 117:2506.0 118:237.0 129:2435.0 130:255.0 133:586.0 134:97.0 141:49.0 142:284.0 143:327.0 144:102.0 145:71.0 147:4659.0 148:723.0 149:683.0 155:147.0 156:66.0 157:1067.0 158:134.0 159:118.0 163:102.0 169:673.0 170:43.0 172:31.0 173:25.0 175:56.0 177:60.0 189:390.0 190:133.0 191:290.0 199:50.0 202:41.0 2…				786	767	936	1103	799	1160	412	306	589	687	1586	116	243	113	82	251	428	281	172	396	581
210272	700671	220	210272	86:9319.0 89:171596.0 90:14667.0 91:17916.0 94:766.0 95:1161.0 97:8463.0 98:3475.0 99:12666.0 100:145403.0 101:75879.0 102:57843.0 104:17992.0 105:27190.0 106:4447.0 107:1338.0 108:758.0 109:1485.0 110:1347.0 111:10858.0 112:3583.0 113:19610.0 115:29860.0 116:43047.0 117:86611.0 118:13704.0 119:22647.0 120:3167.0 121:2178.0 122:659.0 123:598.0 124:1151.0 125:3035.0 126:5764.0 127:13452.0 128:1317…				742	754	2751	803	695	3714	829	965	824	705	888	791	232	125	108	649	2082	852	145	504	776
210266	1095445	271	210266	85:1205.0 86:344.0 87:976.0 88:294.0 89:2198.0 91:402.0 93:104.0 94:106.0 95:374.0 97:2453.0 98:289.0 99:1624.0 100:46.0 101:2855.0 102:514.0 103:26669.0 104:2571.0 105:1632.0 107:128.0 109:2107.0 110:185.0 111:1370.0 112:174.0 113:1102.0 114:399.0 115:1430.0 116:991.0 117:7631.0 118:665.0 122:54.0 125:336.0 126:59.0 127:2111.0 128:369.0 129:22306.0 130:2943.0 131:4084.0 132:725.0 133:6347.0 134:…				1011	1098	1103	1550	1069	3843	1041	335	1225	1246	1055	263	265	123	88	135	478	1302	246	701	807
210259	929133	204	210259	85:5050.0 86:1498.0 87:5245.0 88:2603.0 89:9670.0 90:1162.0 91:830.0 92:284.0 93:879.0 94:530.0 95:1171.0 96:219.0 97:1845.0 98:492.0 99:4964.0 100:756.0 101:41437.0 102:5181.0 103:100834.0 104:10126.0 105:6164.0 106:535.0 107:519.0 108:298.0 109:7956.0 110:690.0 111:3111.0 112:518.0 113:4513.0 114:1181.0 115:7515.0 116:14561.0 117:23958.0 118:2894.0 119:4531.0 120:588.0 121:499.0 122:586.0 123:8…				16042	3614	2771	5393	8817	3988	2810	2369	3588	13172	19514	351	27199	3486	212	951	18037	22338	25656	3447	17549
210231	365413	145	210231	85:41735.0 86:6964.0 87:66120.0 88:21351.0 89:16441.0 90:2239.0 91:6009.0 92:874.0 93:1160.0 94:5227.0 95:3939.0 96:7153.0 97:57932.0 98:6754.0 99:47106.0 100:7132.0 101:251430.0 102:52669.0 103:208114.0 104:21999.0 105:24730.0 106:2212.0 107:1857.0 108:574.0 109:1263.0 110:425.0 111:6097.0 112:1052.0 113:11684.0 114:2709.0 115:52716.0 116:25977.0 117:126060.0 118:15230.0 119:22442.0 120:2905.0 1…				1924	2062	1731	3002	1883	3468	2582	1351	2083	2486	2841	1261	664	752	3308	2048	3031	1071	685	1792	2475
210229	456706	233	210229	85:115162.0 86:16743.0 87:85729.0 88:46151.0 89:35609.0 90:5420.0 91:69527.0 92:7080.0 93:9782.0 94:23615.0 95:69132.0 96:22540.0 97:197733.0 98:25581.0 99:164813.0 100:25947.0 101:847476.0 102:104569.0 103:748626.0 104:77274.0 105:74796.0 106:7116.0 107:36808.0 108:9784.0 109:9390.0 111:21064.0 112:5463.0 113:38717.0 114:14226.0 115:249551.0 116:122839.0 117:570494.0 118:63069.0 119:86888.0 120:…				772	741	887	700	671	950	772	1261	1061	1267	839	441	467	385	694	773	839	461	373	837	937
210222	621910	103	210222	85:52398.0 86:21217.0 87:73096.0 88:59483.0 89:156116.0 90:21043.0 91:15797.0 92:7634.0 93:21058.0 94:8163.0 95:7464.0 96:6196.0 97:9630.0 98:12421.0 99:43155.0 100:18004.0 102:13291.0 103:1052442.0 104:107143.0 105:68811.0 106:7429.0 107:4775.0 108:4222.0 109:15985.0 110:2915.0 111:29354.0 112:10928.0 113:45585.0 114:14967.0 115:43359.0 117:369765.0 118:40748.0 119:54832.0 120:5248.0 121:3819.0 …				6301	5144	5877	6767	2797	7535	4797	6165	4722	8232	43805	1461	7914	4261	2966	6712	3856	9447	1320	6367	8600
209680	654283	204	209680	97:2137.0 109:6086.0 129:355963.0 130:34996.0 143:45273.0 150:10865.0 153:8973.0 155:25309.0 157:369043.0 158:40557.0 159:21226.0 169:70191.0 170:19411.0 171:13753.0 183:3975.0 191:1097303.0 192:227400.0 193:113309.0 194:11848.0 195:3724.0 203:10999.0 204:1503088.0 205:369462.0 206:242616.0 210:10231.0 212:1473.0 213:2650.0 214:10197.0 215:24116.0 216:11833.0 217:270341.0 220:9195.0 221:44893.0 2…				8031	6473	8232	7317	8500	9034	9230	8197	4629	9308	7882	960	1940	830	1695	47117	6168	3882	4151	6324	8138
209678	617925	204	209678	85:14243.0 86:5397.0 87:15870.0 88:8762.0 89:12993.0 90:2926.0 91:2302.0 92:2649.0 93:15305.0 94:1715.0 95:12177.0 96:4202.0 97:15078.0 98:4978.0 99:45968.0 100:7328.0 101:40756.0 102:12489.0 103:59274.0 104:6825.0 105:10064.0 106:800.0 107:1267.0 108:1197.0 109:1927.0 110:1674.0 111:12318.0 112:839.0 113:10562.0 114:3634.0 115:29946.0 116:26301.0 117:51457.0 118:5576.0 119:12143.0 120:1046.0 121…				10418	11807	11458	7512	8702	11966	11504	10002	8399	10817	2453	1457	5437	2422	1053	2619	10523	9119	8404	6724	9457
208244	1003869	204	208244	85:930.0 89:1261.0 95:363.0 99:896.0 100:199.0 101:3294.0 102:1216.0 103:19491.0 104:1647.0 105:2782.0 109:194.0 111:705.0 113:875.0 115:1255.0 116:981.0 117:2805.0 118:440.0 119:381.0 121:191.0 127:989.0 129:21897.0 130:2798.0 131:2580.0 133:7188.0 134:912.0 135:967.0 136:41.0 139:329.0 141:220.0 142:363.0 143:5740.0 144:618.0 145:363.0 146:365.0 147:31679.0 148:6284.0 149:3963.0 150:481.0 151:2…				1983	1924	2215	2032	2349	2953	1663	1641	2735	1691	50755	548	379	1865	554	8652	1261	2197	956	4795	6028
204696	617204	231	204696	87:222.0 89:195.0 90:64.0 95:41.0 101:507.0 103:1228.0 104:107.0 105:104.0 116:130.0 117:1143.0 118:147.0 120:43.0 124:28.0 125:65.0 127:179.0 129:1751.0 130:60.0 131:325.0 132:10.0 133:746.0 134:186.0 135:115.0 138:8.0 139:10.0 143:260.0 147:3575.0 148:527.0 149:320.0 150:50.0 151:63.0 155:40.0 163:110.0 164:29.0 167:155.0 169:43.0 170:22.0 175:80.0 177:9.0 185:43.0 187:62.0 189:178.0 190:36.0 1…				8809	46882	51320	29413	40642	25926	39258	23695	36802	42810	37021	4910	963	4158	1031	2242	10244	6089	11173	4411	23724
204016	726857	316	204016	85:13751.0 86:35671.0 87:12604.0 88:9347.0 89:3817.0 90:1391.0 92:468.0 94:535.0 96:803.0 97:2511.0 98:6879.0 99:22399.0 100:280154.0 101:36701.0 102:29448.0 103:90931.0 104:11246.0 105:6101.0 108:425.0 111:5416.0 112:2978.0 113:7421.0 114:22358.0 115:14306.0 116:32294.0 117:17276.0 118:9007.0 119:5592.0 120:1368.0 124:670.0 125:1688.0 126:6390.0 127:14414.0 128:6402.0 129:7724.0 130:30579.0 131:…				1678	1495	552	461	316	654	2453	1423	1014	1367	988	164	203	450	76	526	546	1161	371	728	1094
189937	987864	219	189937	86:2.0 87:152.0 88:213.0 89:53.0 91:26.0 95:60.0 98:74.0 99:164.0 100:68.0 101:231.0 102:908.0 104:60.0 106:44.0 109:86.0 111:134.0 112:3.0 113:194.0 114:59.0 115:369.0 116:36.0 118:78.0 120:35.0 121:18.0 125:65.0 126:117.0 127:310.0 128:34.0 129:48.0 130:99.0 131:234.0 133:1351.0 134:115.0 135:273.0 138:33.0 139:43.0 141:190.0 142:8.0 143:1991.0 144:212.0 145:336.0 146:208.0 147:7525.0 148:901.0…				1314	1570	1426	1463	1482	2197	1715	797	1524	1893	2367	147	143	228	122	329	380	445	233	961	937
189918	645367	318	189918	85:67.0 86:203.0 87:3.0 91:59.0 99:278.0 100:36.0 101:560.0 107:110.0 110:123.0 111:255.0 112:229.0 113:139.0 114:6.0 115:31.0 116:250.0 119:329.0 121:120.0 123:14.0 124:1.0 125:100.0 126:1126.0 127:27.0 128:125.0 129:5196.0 130:381.0 131:1577.0 132:410.0 133:3505.0 134:663.0 135:361.0 137:20.0 139:114.0 141:111.0 142:152.0 143:1499.0 144:231.0 145:106.0 146:27.0 147:9738.0 148:2331.0 149:637.0 1…				1033	1298	1310	1305	1159	1521	658	1061	1265	1026	2033	831	575	183	78	593	1303	678	524	782	1378
189288	952773	223	189288	85:54.0 89:306.0 90:198.0 94:35.0 95:61.0 96:38.0 98:65.0 99:93.0 101:183.0 102:44.0 105:46.0 107:40.0 111:126.0 113:1.0 115:22.0 116:587.0 117:84.0 119:198.0 121:93.0 122:8.0 129:847.0 130:281.0 131:245.0 133:147.0 137:43.0 139:29.0 141:44.0 142:95.0 143:417.0 145:102.0 146:32.0 147:1105.0 148:597.0 149:116.0 150:36.0 152:31.0 153:18.0 159:5.0 160:566.0 161:308.0 163:145.0 164:4.0 165:128.0 168:…				8542	6506	9184	9649	9957	9287	8779	7035	10423	9894	8667	396	1348	951	134	428	2564	1772	1487	3831	5248
189265	1103382	204	189265	85:33.0 89:56.0 91:46.0 96:58.0 97:24.0 98:30.0 113:14.0 115:133.0 116:39.0 117:1704.0 118:93.0 129:453.0 130:191.0 131:161.0 133:98.0 136:17.0 139:37.0 140:9.0 142:11.0 143:71.0 145:89.0 147:183.0 148:146.0 154:21.0 155:46.0 156:26.0 157:257.0 158:33.0 159:36.0 173:105.0 174:44.0 175:42.0 177:48.0 179:27.0 180:15.0 182:14.0 183:46.0 185:43.0 187:62.0 188:17.0 190:12.0 191:334.0 192:72.0 193:429.…				3423	3408	2936	2299	4280	4571	2897	3410	3101	3712	3445	284	614	226	136	342	2048	1927	1780	1838	2752
189236	597281	285	189236	85:609.0 86:12.0 88:9.0 90:9.0 92:3.0 93:179.0 94:87.0 97:13.0 98:229.0 99:513.0 100:1230.0 101:10.0 105:144.0 106:1.0 109:7.0 111:58.0 112:24.0 113:99.0 114:43.0 115:85.0 117:463.0 123:87.0 124:312.0 126:3.0 128:67.0 129:75.0 130:137.0 131:137.0 132:21.0 135:7.0 136:2.0 137:12.0 139:21.0 140:68.0 142:17.0 143:118.0 145:8.0 146:8.0 147:961.0 148:169.0 154:1.0 155:140.0 156:779.0 157:74.0 158:12.0…				1344	1475	1148	390	731	1233	1316	873	818	1046	891	341	374	253	192	160	1392	679	667	638	733
189028	878507	204	189028	90:16.0 95:16.0 97:100.0 100:104.0 101:85.0 103:164.0 105:70.0 116:34.0 117:1287.0 122:115.0 129:806.0 130:399.0 136:224.0 139:31.0 147:492.0 155:137.0 165:31.0 169:160.0 178:20.0 179:48.0 184:198.0 189:146.0 191:2.0 194:32.0 199:35.0 203:38.0 204:5472.0 205:1718.0 206:522.0 207:801.0 208:325.0 210:33.0 217:672.0 218:238.0 219:84.0 229:13.0 231:100.0 243:61.0 245:209.0 249:4.0 251:9.0 266:18.0 28…				2695	3059	3814	3528	3679	6404	3353	3132	3364	2776	3328	278	408	272	87	1156	3179	643	558	1734	2199
188927	862725	333	188927	85:52.0 86:91.0 91:22.0 93:23.0 95:496.0 96:406.0 99:314.0 101:356.0 102:900.0 103:1024.0 104:326.0 105:54842.0 106:4017.0 107:219.0 110:173.0 113:27.0 115:303.0 116:94.0 117:764.0 127:11.0 128:40.0 129:1572.0 130:569.0 131:1270.0 133:1300.0 134:568.0 135:1265.0 136:50.0 137:27.0 141:1.0 142:142.0 143:6021.0 144:648.0 145:226.0 147:13622.0 148:1434.0 149:1402.0 150:187.0 153:56.0 157:520.0 158:27…				503	232	298	440	714	331	271	201	399	530	549	506	273	218	133	197	1234	420	227	367	472
188922	666371	275	188922	85:12339.0 86:116.0 87:16.0 89:21295.0 90:1648.0 91:1291.0 92:68.0 95:528.0 98:54.0 99:1086.0 101:2634.0 102:5762.0 103:4640.0 104:630.0 105:230.0 106:2.0 107:381.0 109:167.0 110:342.0 111:259.0 113:11685.0 114:638.0 115:1250.0 116:9220.0 117:4204.0 118:211.0 119:1184.0 127:998.0 128:127.0 129:7004.0 130:4309.0 131:16015.0 132:1915.0 133:17511.0 134:2972.0 135:1012.0 138:1.0 141:316.0 142:381.0 1…				1575	1428	1890	1934	1332	1467	733	533	1111	1023	2561	150	381	90	638	77	391	205	492	703	1065
172617	725966	116	172617	85:1848.0 86:9824.0 87:3185.0 88:3345.0 89:7396.0 90:826.0 91:652.0 92:310.0 93:287.0 94:753.0 95:424.0 96:464.0 97:1903.0 98:615.0 99:1753.0 100:7272.0 101:8244.0 102:3823.0 103:29828.0 104:3087.0 105:1637.0 106:381.0 111:810.0 112:374.0 113:716.0 114:3305.0 115:6049.0 116:739625.0 117:102336.0 118:29245.0 119:3319.0 120:313.0 125:199.0 128:1314.0 129:13038.0 130:12573.0 131:8826.0 132:1639.0 13…				1736	1664	1887	1780	1155	2459	1271	1666	1421	1431	1785	526	1110	545	2484	1329	1490	1268	1390	992	1775
172161	678954	174	172161	86:15308.0 87:2154.0 88:1575.0 90:206.0 92:282.0 93:1267.0 94:84.0 95:2169.0 96:299.0 99:1160.0 100:5340.0 101:3547.0 102:2777.0 103:7159.0 104:696.0 105:1589.0 107:489.0 109:384.0 111:745.0 112:318.0 113:711.0 114:383.0 115:1413.0 116:2313.0 117:5090.0 118:377.0 119:826.0 120:287.0 121:371.0 123:766.0 124:116.0 127:1168.0 129:7435.0 130:2508.0 131:3862.0 132:906.0 133:6411.0 134:914.0 135:316.0 …				1036	1358	1222	725	278	1006	1425	1050	1150	1814	822	759	913	609	1113	637	1429	1747	1788	992	1505
171584	909235	169	171584	85:3361.0 86:768.0 87:2049.0 88:204.0 89:3218.0 90:1176.0 91:6251.0 92:5596.0 93:1771.0 95:2804.0 96:551.0 97:1394.0 98:590.0 99:3504.0 100:542.0 101:5728.0 102:1609.0 103:10097.0 104:1393.0 105:2801.0 106:347.0 107:282.0 109:289.0 110:121.0 111:1386.0 112:301.0 113:1783.0 114:178.0 115:2386.0 116:3685.0 117:6463.0 118:796.0 119:2645.0 120:5151.0 121:5724.0 122:533.0 123:1159.0 125:628.0 127:844.…				2022	1562	1551	1608	766	2177	1701	1249	1586	1695	1847	283	485	211	121	201	648	710	641	831	2079
171564	664278	319	171564	85:2761.0 86:3346.0 87:4228.0 88:2103.0 89:31879.0 90:2123.0 91:1214.0 92:322.0 94:363.0 97:1045.0 98:901.0 99:2436.0 100:6060.0 101:8894.0 102:4115.0 103:50203.0 104:4606.0 105:11919.0 106:1065.0 107:316.0 108:116.0 110:513.0 111:514.0 112:1021.0 113:2200.0 114:4299.0 115:3545.0 116:2488.0 117:38102.0 118:4525.0 119:4119.0 120:510.0 123:43.0 124:103.0 126:858.0 127:1005.0 128:1579.0 129:38424.0 …				2420	2112	1715	1648	3151	6818	1657	2606	3048	3112	1798	1702	2454	3620	9322	7455	7560	2781	5469	1534	5343
171561	683741	218	171561	85:403.0 86:1985.0 90:586.0 91:992.0 92:602.0 100:20769.0 101:2086.0 102:1015.0 105:726.0 106:179.0 107:303.0 109:214.0 118:771.0 119:232.0 120:107.0 121:313.0 123:99.0 130:1944.0 131:712.0 132:1748.0 135:414.0 142:221.0 144:178.0 145:240.0 146:333.0 147:4768.0 148:1003.0 149:2111.0 150:160.0 151:78.0 152:157.0 158:98.0 159:489.0 160:400.0 161:282.0 162:392.0 163:1538.0 164:533.0 165:942.0 166:12…				2362	2693	2116	2077	2017	2168	2289	3598	4630	3550	6293	977	1401	475	280	1156	2967	1192	1753	1795	2327
170897	620946	209	170897	85:1463.0 86:1366.0 87:818.0 89:5560.0 90:5303.0 91:1191.0 92:577.0 93:1546.0 95:15955.0 96:4652.0 98:1508.0 100:5543.0 102:1834.0 103:5210.0 105:980.0 106:531.0 109:558.0 110:1639.0 111:1115.0 113:4513.0 114:1093.0 115:1955.0 116:3319.0 117:2756.0 118:3392.0 119:2410.0 120:1613.0 121:431.0 123:17.0 124:467.0 125:1483.0 126:1578.0 127:1293.0 128:2639.0 129:3332.0 130:1454.0 131:1667.0 132:692.0 1…				1161	1782	1354	1007	1191	1179	571	875	1444	1309	970	214	196	140	104	108	370	391	188	631	861
170728	708283	174	170728	86:6547.0 87:959.0 88:564.0 100:3292.0 101:604.0 102:1401.0 103:1393.0 104:109.0 107:51.0 110:318.0 113:395.0 114:415.0 115:466.0 116:760.0 117:2497.0 121:145.0 125:104.0 126:123.0 130:1191.0 133:1305.0 143:162.0 144:367.0 146:361.0 147:4445.0 148:799.0 149:1029.0 150:71.0 153:94.0 158:509.0 159:429.0 170:94.0 171:47.0 172:584.0 173:238.0 174:22084.0 175:3698.0 176:3215.0 177:447.0 178:109.0 181:…				2456	3038	3883	3087	3984	3287	2508	1855	2844	4422	3889	1506	3270	2721	2775	8845	3251	3656	4956	3703	5548
170487	628493	142	170487	85:4513.0 86:5692.0 87:4534.0 88:3969.0 89:971.0 91:1157.0 92:220.0 94:661.0 95:709.0 96:747.0 97:944.0 98:5203.0 99:12948.0 100:26064.0 101:6584.0 102:34980.0 103:7241.0 104:3060.0 105:1522.0 110:2674.0 111:759.0 112:12204.0 113:4492.0 114:8026.0 115:10360.0 116:5001.0 117:771.0 118:250.0 119:1209.0 120:431.0 121:484.0 122:124.0 124:998.0 125:255.0 126:14298.0 127:2471.0 128:18174.0 129:4485.0 1…				542	830	248	783	940	1031	554	304	753	684	686	1032	893	958	1081	841	1319	953	784	647	913
170221	297342	129	170221	85:2092.0 88:408.0 89:1802.0 90:292.0 91:2015.0 92:383.0 93:297.0 94:88.0 96:390.0 97:884.0 98:26676.0 99:3677.0 100:1359.0 101:1116.0 102:1281.0 106:1434.0 111:70.0 113:846.0 116:966.0 117:971.0 120:984.0 121:2371.0 122:235.0 126:2472.0 127:520.0 129:36084.0 130:4498.0 131:891.0 138:324.0 139:3922.0 140:438.0 143:828.0 145:427.0 146:542.0 150:1163.0 152:144.0 156:442.0 164:40.0 165:67.0 167:2428…				594	933	1062	2099	3545	2828	1070	1199	2444	1070	1118	740	1661	819	1554	2322	1978	1553	1182	988	1763
170105	832990	205	170105	85:303.0 86:359.0 87:202.0 88:282.0 89:571.0 90:36.0 91:6428.0 92:864.0 95:146.0 97:163.0 99:1750.0 101:376.0 102:926.0 103:2649.0 104:2458.0 110:38.0 111:57.0 112:1318.0 113:931.0 115:865.0 116:799.0 118:492.0 119:279.0 120:191.0 121:220.0 123:72.0 124:70.0 126:154.0 127:234.0 128:1652.0 129:803.0 130:2579.0 131:2305.0 132:429.0 135:1155.0 136:234.0 137:385.0 139:127.0 140:150.0 141:323.0 142:57…				719	621	545	632	512	464	599	362	413	478	525	539	722	729	758	448	1047	1186	1574	480	931
169221	726249	378	169221	85:287.0 87:530.0 88:299.0 91:519.0 92:178.0 93:368.0 94:282.0 95:560.0 97:454.0 99:942.0 100:533.0 103:883.0 104:264.0 105:473.0 107:437.0 111:257.0 114:90.0 115:879.0 116:553.0 117:1518.0 118:309.0 119:528.0 120:121.0 121:410.0 122:73.0 123:168.0 125:69.0 128:344.0 129:1203.0 130:598.0 131:865.0 133:1151.0 134:297.0 135:484.0 138:188.0 139:173.0 142:187.0 143:305.0 144:218.0 145:535.0 146:141.0…				3396	4561	3978	2560	4496	4564	4317	2749	4007	6143	1963	354	574	361	122	167	1972	665	928	1356	2923
169219	621790	225	169219	85:1941.0 87:1197.0 91:13447.0 92:3696.0 93:10598.0 94:1940.0 95:3862.0 97:528.0 101:5713.0 105:11526.0 106:3463.0 107:8282.0 108:1538.0 109:1291.0 111:1006.0 112:272.0 114:641.0 115:1534.0 116:6262.0 117:16525.0 118:3183.0 119:18904.0 120:3472.0 121:1802.0 122:838.0 123:66.0 124:296.0 127:1487.0 129:8489.0 130:2479.0 131:1566.0 132:2486.0 133:7630.0 134:30909.0 135:7762.0 136:784.0 137:979.0 138…				871	4088	3142	3007	2623	2021	3526	1206	3619	3888	2895	520	213	146	308	158	1016	600	134	1913	600
169071	611823	290	169071	85:299.0 86:224.0 87:112.0 88:285.0 89:253.0 90:382.0 91:420.0 92:390.0 93:474.0 95:410.0 97:264.0 99:1209.0 100:1298.0 102:845.0 103:94.0 104:406.0 105:592.0 106:420.0 107:435.0 108:248.0 109:261.0 113:71.0 114:681.0 115:2885.0 116:1186.0 118:184.0 119:552.0 120:866.0 121:351.0 122:235.0 123:178.0 128:224.0 129:999.0 130:3813.0 131:1466.0 132:72.0 133:1160.0 135:341.0 136:143.0 137:142.0 138:308…				1944	1962	1991	1585	2291	2914	2695	2480	2427	3027	1551	187	308	152	90	270	1008	332	273	1008	1457
169067	753988	308	169067	86:2233.0 87:4191.0 88:5529.0 89:10839.0 90:2751.0 91:4582.0 92:2239.0 93:3533.0 94:1474.0 95:2658.0 96:325.0 99:4182.0 100:6094.0 101:7673.0 102:5787.0 103:14201.0 104:8324.0 105:6994.0 106:5055.0 107:3779.0 108:1417.0 109:3735.0 110:1483.0 111:755.0 113:776.0 114:2036.0 115:11983.0 116:14683.0 117:12182.0 118:3781.0 119:6358.0 120:4314.0 121:2692.0 122:1508.0 123:1352.0 124:1094.0 126:475.0 127…				24006	37225	46142	33565	40552	59054	40784	44638	44587	40202	27270	465	3355	554	62	342	36571	10343	7687	16625	22964
168880	1050425	204	168880	85:831.0 86:281.0 87:557.0 88:592.0 89:1048.0 91:7849.0 92:1690.0 93:3120.0 94:816.0 95:1348.0 96:239.0 97:392.0 98:13.0 99:495.0 101:4032.0 102:764.0 103:16907.0 104:2304.0 105:3646.0 106:1113.0 107:1144.0 108:988.0 109:811.0 110:22.0 111:397.0 112:69.0 113:558.0 114:61.0 115:1582.0 116:1894.0 117:6280.0 118:873.0 119:2221.0 120:598.0 121:581.0 122:113.0 123:186.0 124:4.0 125:29.0 127:285.0 128:…				1152	1364	1794	1989	464	607	987	2475	2404	700	4088	289	547	323	256	30912	933	732	441	742	1136
168872	622407	102	168872	85:1945.0 86:1064.0 87:2004.0 88:1137.0 89:23810.0 90:1962.0 91:1483.0 92:343.0 93:957.0 94:1005.0 95:397.0 96:578.0 97:449.0 98:503.0 99:1558.0 100:2466.0 101:5054.0 102:57185.0 103:39430.0 104:3796.0 105:4017.0 106:505.0 107:569.0 108:1191.0 109:527.0 110:631.0 111:606.0 112:1533.0 113:1170.0 114:967.0 115:1655.0 116:3853.0 117:18957.0 118:2035.0 119:1751.0 120:1118.0 121:1143.0 122:697.0 123:2…				2093	2767	2471	2189	1469	3256	2452	2540	1045	1862	2277	1515	1832	896	254	273	3006	1723	2341	1921	2385
168861	581719	174	168861	85:2555.0 86:79170.0 88:4152.0 89:8821.0 90:1146.0 91:400.0 92:43.0 99:1700.0 100:33902.0 101:10791.0 102:5967.0 103:2777.0 104:770.0 105:85.0 106:8.0 110:65.0 113:1551.0 114:1303.0 115:1111.0 116:14302.0 117:8801.0 118:1900.0 119:630.0 120:85.0 121:4.0 127:688.0 128:1259.0 129:9138.0 130:16337.0 131:4208.0 132:2242.0 133:2618.0 134:370.0 137:60.0 139:48.0 141:6.0 142:167.0 144:799.0 145:595.0 14…				14371	14816	17590	13416	15157	16717	15915	15385	14216	16125	13076	10216	17590	6116	5712	8074	10778	10518	10499	4946	7117
168837	779556	217	168837	86:247.0 88:82.0 89:365.0 90:81.0 91:63.0 96:213.0 98:3.0 99:143.0 100:194.0 101:1723.0 102:236.0 103:6982.0 104:761.0 105:152.0 106:269.0 107:453.0 109:228.0 111:11.0 112:14.0 114:53.0 115:315.0 116:760.0 117:2302.0 118:558.0 119:47.0 124:1.0 128:243.0 129:3125.0 130:450.0 131:1389.0 132:75.0 133:1708.0 134:633.0 135:2129.0 136:125.0 137:62.0 142:70.0 143:1236.0 144:175.0 145:159.0 146:165.0 147…				4288	4618	2092	4038	3928	5273	5767	5399	953	5117	1135	195	1516	407	158	288	2584	1930	1848	2519	3629
168821	843825	361	168821	85:425.0 86:18.0 87:201.0 88:244.0 89:434.0 90:29.0 94:29.0 95:24.0 97:189.0 98:122.0 99:647.0 100:81.0 101:1110.0 102:291.0 103:8862.0 104:793.0 105:215.0 108:15.0 109:542.0 111:325.0 113:380.0 114:49.0 115:262.0 116:287.0 117:1897.0 118:216.0 119:190.0 123:42.0 127:11.0 129:6052.0 130:873.0 131:1264.0 132:200.0 133:2134.0 134:110.0 139:162.0 140:2.0 141:276.0 142:240.0 143:1308.0 144:167.0 145:…				670	566	901	745	931	511	893	338	673	613	925	92	809	347	98	95	314	483	379	402	665
168764	598688	174	168764	85:2029.0 86:59054.0 88:3077.0 89:6773.0 90:871.0 91:357.0 92:3.0 94:32.0 98:228.0 99:1363.0 100:25913.0 101:7993.0 102:4514.0 103:1758.0 104:638.0 105:150.0 108:28.0 109:95.0 112:85.0 113:1305.0 114:1121.0 115:925.0 116:11755.0 117:6347.0 118:1448.0 119:580.0 120:43.0 121:10.0 122:37.0 123:82.0 127:645.0 128:812.0 129:7297.0 130:13451.0 131:3284.0 132:1898.0 133:2114.0 134:176.0 137:53.0 138:38.…				6461	5832	5545	5818	4365	7931	7082	5907	6068	7006	4633	3989	2352	1310	1525	2301	4519	5382	5298	3712	4182
167719	591991	259	167719	86:98.0 87:109.0 95:127.0 97:7494.0 98:416.0 99:205.0 102:44.0 103:856.0 112:25.0 113:198.0 116:153.0 120:84.0 129:687.0 130:497.0 131:312.0 133:776.0 142:36.0 143:185.0 147:3967.0 148:591.0 149:350.0 157:65.0 159:34.0 161:22.0 163:36.0 171:128.0 185:139.0 189:120.0 190:42.0 204:154.0 205:82.0 215:33.0 220:523.0 221:401.0 222:122.0 230:48.0 231:134.0 233:25.0 242:36.0 243:64.0 245:226.0 246:42.0 …				5351	8662	8088	5988	8424	11066	7763	7844	7103	9368	4173	422	4434	1218	895	257	9956	6552	3513	4688	6897
163872	513029	217	163872	87:35.0 89:442.0 101:1396.0 102:136.0 103:1291.0 104:157.0 105:237.0 111:403.0 113:70.0 114:91.0 115:204.0 116:299.0 117:1416.0 119:148.0 129:6105.0 130:521.0 131:1451.0 132:230.0 133:2978.0 134:277.0 135:189.0 143:1880.0 144:120.0 145:60.0 147:7779.0 148:1069.0 149:553.0 150:50.0 155:106.0 172:44.0 174:185.0 175:145.0 189:51.0 191:64.0 203:319.0 204:79.0 205:251.0 213:20.0 215:69.0 216:352.0 217…				4203	4755	4362	4689	29196	20238	4272	3621	3355	4422	3206	1249	2904	1388	728	1107	3320	4135	1013	4630	5948
163829	631661	245	163829	85:450.0 87:367.0 94:445.0 95:3240.0 96:777.0 97:722.0 99:801.0 101:177.0 103:1913.0 105:300.0 109:1258.0 111:816.0 112:58.0 113:252.0 115:322.0 123:1406.0 124:781.0 125:241.0 129:4697.0 130:439.0 131:1824.0 133:2132.0 134:724.0 135:249.0 136:141.0 137:395.0 138:118.0 139:175.0 141:331.0 147:7962.0 148:1150.0 153:247.0 157:404.0 158:18.0 163:516.0 164:117.0 169:190.0 170:77.0 171:313.0 176:61.0 1…				50311	70045	85321	61243	81957	101998	52584	35606	73914	94184	66988	548	3647	1339	494	3345	8252	5985	7314	34713	42694
163575	801371	91	163575	85:84.0 89:36.0 90:306.0 91:17172.0 92:3581.0 93:5934.0 94:4621.0 95:2697.0 96:383.0 97:504.0 98:133.0 100:62.0 102:233.0 103:1004.0 104:1497.0 105:4792.0 106:2256.0 107:2315.0 108:4189.0 109:1381.0 110:162.0 111:247.0 112:167.0 113:38.0 114:131.0 115:1513.0 116:867.0 117:2810.0 118:1429.0 119:3157.0 120:1190.0 121:1092.0 122:520.0 123:263.0 124:84.0 125:146.0 127:401.0 128:1056.0 129:476.0 130:5…				1169	4551	3864	4297	4054	5473	4252	4566	4492	4768	3402	876	2202	615	220	454	3532	3084	2792	1981	3566
163410	527915	241	163410	85:7517.0 86:2588.0 87:3489.0 88:1130.0 89:1555.0 90:217.0 91:431.0 92:147.0 94:255.0 95:434.0 96:451.0 97:973.0 98:3964.0 99:2474.0 100:11481.0 101:3804.0 102:2642.0 103:4378.0 104:727.0 105:1514.0 106:431.0 107:226.0 108:256.0 109:35.0 110:372.0 111:212.0 112:2159.0 113:3757.0 114:3049.0 115:3173.0 116:3502.0 117:3533.0 118:730.0 119:1225.0 120:267.0 121:110.0 122:85.0 123:44.0 124:301.0 125:31…				1685	1557	1625	1262	1952	1955	1855	1581	816	1813	1513	421	1419	618	665	1160	1668	1536	1449	1282	1754
161381	564053	140	161381	85:247.0 86:378.0 87:328.0 88:202.0 89:2611.0 90:230.0 92:50.0 95:74.0 96:351.0 97:85.0 99:208.0 100:3111.0 101:1295.0 102:868.0 103:1283.0 104:37.0 105:253.0 110:189.0 111:187.0 112:380.0 113:126.0 114:428.0 115:1034.0 116:617.0 117:4711.0 118:518.0 119:395.0 123:34.0 124:70.0 126:411.0 128:1068.0 129:364.0 130:833.0 131:1234.0 132:672.0 133:2099.0 134:222.0 135:264.0 136:74.0 137:42.0 138:87.0 …				994	902	417	801	782	1132	839	762	1331	951	1095	581	314	388	482	248	785	656	380	479	456
161365	520732	204	161365	85:466.0 86:548.0 87:439.0 88:194.0 89:677.0 90:79.0 97:508.0 99:471.0 101:5743.0 102:619.0 103:4749.0 104:560.0 105:570.0 111:161.0 112:178.0 113:320.0 115:783.0 116:2583.0 117:2300.0 118:292.0 119:758.0 120:41.0 127:505.0 128:136.0 129:4803.0 130:583.0 131:2818.0 132:329.0 133:5948.0 134:704.0 135:583.0 141:249.0 142:374.0 143:1681.0 144:238.0 145:203.0 146:71.0 147:16524.0 148:2028.0 149:2318.…				7085	7817	5791	6577	7592	8500	7620	7207	4942	7978	6041	622	1943	972	343	293	5086	4251	4395	3794	6160
160907	717797	268	160907	85:1199.0 86:419.0 87:540.0 89:1497.0 90:218.0 91:2035.0 92:350.0 95:645.0 97:687.0 99:882.0 100:258.0 103:1280.0 104:418.0 105:1526.0 107:327.0 108:143.0 109:404.0 111:276.0 113:96.0 114:105.0 115:2273.0 116:725.0 119:1706.0 120:309.0 121:587.0 125:286.0 128:493.0 129:6156.0 130:800.0 131:1296.0 133:4532.0 134:621.0 135:751.0 137:340.0 139:97.0 141:199.0 143:413.0 145:754.0 146:452.0 147:4687.0 …				940	1696	1490	1788	2235	2495	2590	2518	1302	3781	944	162	262	125	72	113	270	572	607	1282	1725
160847	451107	129	160847	87:737.0 90:451.0 91:443.0 94:232.0 99:191.0 100:395.0 101:1351.0 102:84.0 103:814.0 105:373.0 113:212.0 114:113.0 117:5224.0 118:444.0 119:1639.0 120:168.0 129:14504.0 130:2024.0 131:933.0 132:265.0 133:3280.0 134:415.0 147:6909.0 148:873.0 149:1645.0 205:370.0 216:47.0 221:1077.0 222:160.0 229:126.0 234:305.0				7036	8436	10225	7321	4875	6697	5936	5927	9833	3474	5293	6622	4670	1353	3165	3479	10124	6101	2382	4685	11097
146674	605383	260	146674	85:1635.0 87:3170.0 88:1220.0 89:5424.0 90:238.0 96:547.0 97:2048.0 98:841.0 99:2132.0 100:3057.0 101:7198.0 102:1295.0 103:19100.0 104:1847.0 105:2007.0 106:513.0 109:264.0 111:45.0 112:1545.0 113:2541.0 114:1362.0 115:6190.0 116:17122.0 117:41587.0 118:5183.0 119:2011.0 121:161.0 127:301.0 129:5025.0 130:696.0 131:10187.0 132:2733.0 133:24216.0 134:4091.0 135:2086.0 136:142.0 140:240.0 141:1644…				216	464	754	307	451	300	534	550	369	178	370	93	248	63	63	59	332	143	227	238	265
146563	544972	116	146563	85:592.0 86:460.0 87:759.0 88:639.0 89:8686.0 90:502.0 92:107.0 99:483.0 100:6238.0 101:2959.0 102:841.0 103:4580.0 104:466.0 105:807.0 106:243.0 108:66.0 111:107.0 112:109.0 113:490.0 114:767.0 115:2236.0 116:25112.0 117:24326.0 118:2898.0 119:1201.0 120:238.0 125:112.0 127:538.0 128:289.0 130:298.0 131:2917.0 132:552.0 133:5593.0 134:823.0 135:496.0 139:50.0 140:71.0 142:840.0 143:1667.0 144:88…				4042	4917	3495	3634	4946	7434	6963	7888	7061	3165	2743	3381	27207	5383	2162	477	16271	16182	21861	7454	3061
146433	1137126	233	146433	85:846.0 86:228.0 90:112.0 91:1144.0 92:888.0 93:2784.0 94:547.0 95:3529.0 96:251.0 100:65.0 101:5589.0 102:695.0 103:2376.0 104:652.0 105:3789.0 106:944.0 107:1883.0 109:385.0 112:82.0 113:159.0 114:34.0 115:1357.0 116:1014.0 117:7161.0 119:460.0 121:1629.0 129:1669.0 130:135.0 131:3257.0 132:259.0 133:2737.0 134:965.0 135:1328.0 136:129.0 138:120.0 139:234.0 140:60.0 141:131.0 143:2343.0 144:79…				515	474	1774	2510	1203	4005	597	737	1695	1279	1501	170	931	198	130	139	777	396	379	894	1075
146432	862191	244	146432	85:737.0 86:419.0 87:915.0 88:125.0 89:1535.0 93:228.0 95:585.0 97:2203.0 98:464.0 99:634.0 100:419.0 101:3164.0 102:782.0 103:19778.0 104:2151.0 106:489.0 107:484.0 109:1011.0 110:189.0 111:1388.0 112:533.0 113:902.0 114:320.0 115:933.0 116:1262.0 117:5855.0 118:425.0 119:523.0 120:116.0 121:264.0 123:224.0 125:349.0 127:1438.0 128:219.0 129:8848.0 130:344.0 131:1612.0 132:267.0 133:4762.0 134:6…				284	305	265	370	457	341	296	272	336	280	467	1888	733	720	276	579	4174	1277	441	617	808
146430	975336	204	146430	85:4001.0 86:1211.0 87:2120.0 88:1099.0 89:13013.0 90:1043.0 91:1242.0 94:176.0 95:237.0 96:701.0 97:1435.0 98:380.0 99:3574.0 100:631.0 101:10214.0 102:1850.0 103:52009.0 104:5047.0 105:2877.0 109:2162.0 110:440.0 111:2649.0 112:423.0 113:2303.0 114:495.0 115:3344.0 116:8912.0 117:9761.0 118:1178.0 119:1858.0 120:182.0 124:112.0 125:329.0 127:1706.0 128:2505.0 129:46808.0 130:6616.0 131:15880.0 …				4100	4177	5014	4058	4282	4588	3444	5001	4637	3999	161412	597	10110	8706	843	21453	18698	13959	15642	13054	16521
146389	1007633	253	146389	86:375.0 89:968.0 90:396.0 91:1083.0 93:175.0 94:199.0 95:860.0 99:196.0 100:321.0 101:671.0 102:1011.0 104:1208.0 105:612.0 106:132.0 109:498.0 110:123.0 113:146.0 114:90.0 116:376.0 117:1337.0 119:568.0 121:383.0 122:193.0 125:294.0 126:117.0 129:2498.0 130:756.0 131:1069.0 133:2562.0 135:682.0 136:111.0 137:905.0 139:191.0 143:5074.0 144:461.0 147:10180.0 148:2625.0 149:1817.0 150:449.0 151:67…				1434	1715	2469	2792	3114	2744	2804	2346	3882	2186	3781	310	1156	615	137	426	1352	2122	462	1458	3096
146367	912768	273	146367	85:989.0 86:406.0 87:594.0 88:505.0 89:5376.0 90:230.0 91:207.0 94:71.0 99:718.0 100:1324.0 101:2662.0 102:290.0 103:16486.0 104:1608.0 105:1902.0 111:749.0 113:722.0 115:1555.0 116:445.0 117:12863.0 118:812.0 119:664.0 127:428.0 129:10270.0 130:1247.0 131:2084.0 133:4081.0 135:739.0 136:143.0 141:772.0 142:111.0 143:1673.0 147:18192.0 148:3137.0 149:2077.0 150:111.0 153:486.0 154:125.0 155:5203.…				11221	4757	5541	3414	3137	2937	2597	6722	656	5323	5735	350	1246	824	178	225	898	1417	1053	2633	3134
146341	873155	273	146341	85:343.0 86:346.0 88:433.0 89:2520.0 90:112.0 92:81.0 94:429.0 97:534.0 99:65.0 100:358.0 102:895.0 103:10674.0 104:979.0 105:652.0 106:361.0 107:211.0 109:136.0 112:236.0 113:534.0 114:72.0 115:643.0 116:197.0 117:2659.0 118:584.0 119:130.0 122:59.0 129:2836.0 130:1133.0 131:1433.0 132:328.0 133:2312.0 139:109.0 142:809.0 143:696.0 145:410.0 147:6876.0 148:571.0 149:1479.0 150:114.0 151:154.0 15…				5065	4097	4580	1988	2838	1291	4315	5335	2301	2027	4716	368	1664	721	77	109	2242	2740	1574	2428	3016
146306	579780	245	146306	85:951.0 87:1093.0 88:168.0 89:374.0 93:78.0 97:147.0 98:83.0 99:941.0 101:5426.0 102:1500.0 103:46189.0 104:4201.0 105:1805.0 110:125.0 111:2527.0 112:173.0 113:439.0 115:1515.0 116:600.0 117:1335.0 119:479.0 125:46.0 126:109.0 127:365.0 128:82.0 129:7937.0 130:3373.0 131:6552.0 132:738.0 133:8262.0 134:1163.0 135:556.0 139:29.0 140:29.0 141:367.0 142:94.0 143:1300.0 144:84.0 145:103.0 147:27061…				31152	40591	23512	17455	28574	33886	36321	29318	22233	29360	19823	368	4601	1416	146	171	14044	10702	4275	14044	18462
146295	637998	292	146295	85:1186.0 87:2149.0 91:170.0 92:72.0 93:111.0 95:206.0 97:389.0 99:977.0 100:1481.0 101:5996.0 102:3968.0 103:48989.0 104:4747.0 105:2563.0 106:394.0 108:47.0 109:982.0 111:628.0 112:84.0 115:25121.0 116:2571.0 118:536.0 119:859.0 122:69.0 125:145.0 128:6738.0 129:8767.0 130:4511.0 131:3957.0 132:1025.0 133:5394.0 134:2382.0 136:122.0 139:287.0 140:2592.0 141:1780.0 143:10442.0 144:1712.0 145:136…				30390	28637	30891	28846	36390	34839	25176	6428	30301	29132	28307	945	6252	4480	469	727	16338	14095	6393	15803	21754
146277	891768	160	146277	85:1086.0 86:863.0 88:756.0 89:9479.0 90:839.0 96:89.0 97:1932.0 99:1336.0 100:2099.0 101:3008.0 103:23407.0 104:1964.0 105:5565.0 106:812.0 107:35.0 109:1997.0 111:1031.0 113:1354.0 114:1328.0 115:1613.0 116:4201.0 117:18997.0 118:1719.0 119:1650.0 126:237.0 127:505.0 128:1304.0 129:13649.0 130:2693.0 131:4727.0 132:1064.0 133:10328.0 134:1325.0 135:1183.0 139:147.0 140:413.0 141:763.0 142:1322.…				3346	1562	3461	3671	571	3553	3122	3953	1377	3465	2487	276	1006	441	143	237	1664	1604	1357	2423	1900
146273	878230	228	146273	85:208.0 87:1075.0 89:5581.0 90:319.0 91:364.0 92:113.0 94:205.0 95:621.0 97:2450.0 98:752.0 99:1303.0 100:684.0 101:4055.0 103:13045.0 104:1407.0 105:1783.0 106:100.0 108:231.0 109:119.0 110:1006.0 111:602.0 112:283.0 113:724.0 114:4266.0 115:429.0 116:1950.0 117:7896.0 118:455.0 119:750.0 122:58.0 123:17.0 124:148.0 125:87.0 127:954.0 129:7674.0 130:1207.0 131:2203.0 132:376.0 133:6161.0 134:11…				1748	1331	1521	2269	1900	2134	1622	1487	1618	2049	1846	197	288	223	90	459	671	562	170	619	1644
146272	919353	186	146272	85:1952.0 86:3344.0 87:1627.0 89:4200.0 92:410.0 94:947.0 98:860.0 100:1116.0 101:4308.0 102:1720.0 103:15229.0 104:682.0 106:1083.0 108:625.0 112:660.0 114:499.0 115:1545.0 116:3424.0 119:397.0 120:535.0 122:138.0 128:10505.0 129:6732.0 131:2301.0 133:4234.0 134:1321.0 140:548.0 141:512.0 142:2003.0 144:11159.0 146:231.0 147:25863.0 148:3927.0 149:1605.0 150:990.0 152:100.0 153:361.0 154:498.0 1…				2974	6160	799	498	545	649	938	849	321	869	631	121	559	221	79	154	314	339	315	538	1244
146266	1096783	114	146266	85:2315.0 87:1138.0 88:1666.0 89:9638.0 90:820.0 91:251.0 94:463.0 95:157.0 97:1283.0 98:338.0 99:865.0 100:1903.0 101:3734.0 102:1010.0 103:23854.0 104:1979.0 105:4179.0 106:478.0 107:751.0 108:397.0 110:1362.0 111:1471.0 112:988.0 113:1660.0 114:8720.0 116:2323.0 117:14387.0 118:999.0 119:954.0 121:392.0 122:256.0 124:162.0 125:386.0 126:1734.0 127:874.0 128:978.0 129:10473.0 130:3275.0 131:442…				1595	1691	1615	1860	1154	1809	1290	1690	1262	1390	1185	208	511	149	90	183	949	1059	397	580	329
146264	968097	160	146264	85:1774.0 86:819.0 87:1251.0 88:618.0 89:5378.0 90:560.0 92:59.0 95:319.0 97:983.0 99:1333.0 100:1133.0 101:2679.0 102:218.0 103:12077.0 104:2041.0 105:1598.0 108:57.0 109:144.0 110:115.0 112:256.0 113:1573.0 114:492.0 115:1309.0 116:3762.0 117:3375.0 119:1103.0 120:50.0 122:88.0 124:39.0 125:270.0 129:11683.0 130:2015.0 131:1290.0 132:852.0 133:4578.0 134:1301.0 135:858.0 139:282.0 141:398.0 142…				2302	2999	2640	2552	2757	3600	2425	1988	2396	2522	2978	178	762	326	101	310	1593	1316	1310	1602	2174
146262	801622	245	146262	87:577.0 88:456.0 94:92.0 95:427.0 97:288.0 98:1051.0 99:818.0 102:428.0 103:7209.0 104:1009.0 105:552.0 114:232.0 117:4610.0 118:585.0 119:914.0 120:62.0 123:138.0 125:191.0 129:4130.0 130:1178.0 132:364.0 133:3423.0 137:44.0 139:44.0 141:218.0 142:414.0 143:500.0 144:136.0 145:460.0 146:804.0 147:21796.0 148:3337.0 149:3022.0 150:421.0 152:125.0 157:2703.0 158:493.0 163:527.0 167:114.0 168:112.…				10359	10723	12090	11252	12803	11945	13145	12063	11825	10855	9860	583	2390	1008	171	279	3538	3652	2973	3541	6902
146261	873354	228	146261	85:749.0 86:657.0 87:795.0 89:7550.0 90:628.0 91:471.0 95:339.0 96:1193.0 97:1490.0 98:391.0 99:767.0 100:1840.0 101:4419.0 102:1511.0 103:14942.0 104:1788.0 105:2185.0 107:564.0 108:163.0 110:2311.0 111:937.0 112:660.0 113:819.0 114:949.0 115:1335.0 116:2132.0 117:9088.0 118:1379.0 119:1133.0 120:534.0 125:256.0 126:1512.0 127:432.0 128:356.0 129:7774.0 130:1616.0 131:3063.0 132:352.0 133:8692.0…				4111	4768	4065	5136	4856	4843	3486	3306	3994	5269	4137	316	511	517	135	1095	1130	1389	283	2362	3046
146255	1094956	318	146255	85:677.0 86:77.0 87:299.0 88:97.0 89:5013.0 90:344.0 94:179.0 96:803.0 97:444.0 98:459.0 99:201.0 100:399.0 101:2464.0 102:661.0 103:9457.0 104:630.0 105:1009.0 108:218.0 109:250.0 110:1619.0 111:467.0 113:504.0 114:453.0 116:871.0 117:5446.0 118:633.0 124:123.0 125:38.0 126:499.0 128:377.0 129:4107.0 130:757.0 131:1443.0 132:365.0 133:5326.0 138:405.0 140:187.0 141:294.0 142:1793.0 143:1964.0 14…				26058	26789	26279	34244	32922	41888	25156	24113	30715	32127	27302	968	2374	1196	316	1205	5300	11553	1842	15398	21657
146242	540008	171	146242	85:498.0 87:190.0 88:102.0 89:1046.0 90:144.0 92:100.0 94:74.0 95:1850.0 96:243.0 97:192.0 99:411.0 101:5650.0 102:283.0 103:4106.0 110:132.0 111:166.0 115:595.0 116:4454.0 117:4571.0 118:634.0 119:396.0 125:36.0 129:1819.0 130:381.0 131:855.0 132:246.0 133:2529.0 135:199.0 138:33.0 143:3881.0 144:299.0 145:804.0 146:67.0 147:4611.0 149:762.0 151:121.0 155:52.0 156:778.0 157:366.0 158:152.0 159:1…				37760	53153	37785	34783	43306	59866	50873	53241	40712	53536	25288	976	3643	2670	1484	1182	12947	6872	9902	22384	27962
146231	578552	103	146231	85:1007.0 86:173.0 87:819.0 88:572.0 89:1178.0 90:162.0 93:365.0 94:117.0 97:947.0 98:177.0 99:499.0 100:387.0 101:6015.0 103:56172.0 104:5201.0 106:263.0 107:187.0 108:154.0 109:280.0 112:99.0 113:783.0 114:298.0 115:2146.0 116:548.0 118:145.0 120:391.0 121:54.0 123:56.0 124:111.0 125:278.0 129:9580.0 130:1147.0 131:5491.0 132:839.0 133:9900.0 134:199.0 136:77.0 138:153.0 140:155.0 141:474.0 143…				5290	27275	37381	21555	25349	62265	26830	26547	21999	21169	4363	5667	38936	10968	2737	4631	18085	57405	53250	3901	63349
146226	904537	273	146226	85:356.0 87:372.0 88:235.0 89:2659.0 91:1449.0 92:136.0 93:2267.0 94:811.0 95:827.0 96:277.0 97:355.0 99:431.0 100:331.0 101:1299.0 102:367.0 103:4293.0 104:531.0 105:1113.0 106:694.0 107:921.0 108:249.0 109:291.0 110:143.0 112:121.0 113:306.0 114:360.0 115:694.0 116:1083.0 117:6017.0 118:645.0 119:748.0 121:271.0 122:108.0 123:128.0 124:73.0 125:117.0 127:329.0 128:150.0 129:4101.0 130:453.0 131…				45537	23384	23499	16181	15816	9818	19098	27378	11736	18088	33031	1131	3237	3220	183	407	1751	4273	1821	10218	13016
146222	514968	204	146222	85:133.0 87:208.0 88:181.0 89:174.0 94:41.0 96:80.0 99:146.0 100:115.0 101:1109.0 102:225.0 103:870.0 105:152.0 111:179.0 113:199.0 116:493.0 117:255.0 129:2367.0 131:1296.0 132:163.0 133:1272.0 134:339.0 147:5503.0 148:1494.0 149:204.0 155:117.0 157:30.0 159:28.0 163:89.0 177:35.0 189:2236.0 190:535.0 191:893.0 192:166.0 193:83.0 196:55.0 198:41.0 199:46.0 203:550.0 204:24755.0 205:4461.0 206:18…				44223	54974	48542	42258	45489	53367	41765	47990	40640	50258	40883	1319	22434	6422	140	1314	45478	30178	35870	23426	39092
136146	654455	327	136146	85:821.0 86:190.0 88:506.0 89:13588.0 90:1694.0 91:4775.0 92:913.0 93:4951.0 94:1036.0 95:2618.0 96:6702.0 97:1810.0 98:4416.0 99:2609.0 103:2061.0 104:3866.0 105:4709.0 106:2340.0 107:2439.0 108:1074.0 109:4539.0 110:897.0 111:2011.0 112:1431.0 113:2299.0 114:85.0 116:108.0 119:5287.0 120:1132.0 121:2731.0 122:2413.0 123:1933.0 124:1185.0 125:644.0 126:968.0 127:1440.0 128:98.0 133:7066.0 134:37…				8556	12492	7357	3922	2134	4879	7280	4311	2996	4731	7457	419	924	597	384	1145	1519	2369	1080	2635	3854
135890	662070	229	135890	85:655.0 87:108.0 88:945.0 89:5277.0 90:499.0 91:436.0 94:124.0 96:140.0 101:1016.0 103:7913.0 104:361.0 105:1382.0 106:271.0 107:70.0 108:76.0 109:30.0 110:172.0 111:368.0 112:233.0 113:803.0 114:1181.0 115:1095.0 116:677.0 117:7983.0 118:726.0 119:645.0 121:43.0 124:86.0 125:37.0 126:357.0 127:327.0 128:637.0 129:4137.0 130:692.0 131:1023.0 132:682.0 133:4824.0 134:527.0 135:488.0 143:735.0 145…				2065	2230	1981	2100	3433	2702	1923	1832	1890	3050	1889	1179	2244	2573	6461	4861	1778	2420	4195	3093	4500
135770	892036	186	135770	85:115.0 86:238.0 88:152.0 90:89.0 91:43.0 92:89.0 94:189.0 95:134.0 96:529.0 97:207.0 98:155.0 99:161.0 100:768.0 101:285.0 102:587.0 103:572.0 104:186.0 106:122.0 108:133.0 109:105.0 110:168.0 111:84.0 112:184.0 114:267.0 116:1427.0 117:452.0 118:114.0 120:62.0 121:44.0 122:33.0 123:280.0 125:80.0 126:105.0 128:731.0 129:908.0 130:412.0 131:372.0 132:114.0 133:356.0 135:121.0 136:41.0 137:77.0 …				3135	1133	5992	4836	6829	7391	6463	6849	5081	7319	4741	161	1499	343	155	188	2965	2446	3497	4196	4598
135763	356065	184	135763	85:534.0 86:1009.0 87:171.0 88:258.0 89:74.0 90:44.0 92:75.0 93:64.0 94:42.0 95:44.0 97:61.0 98:189.0 99:4817.0 100:771.0 101:401.0 106:73.0 109:26.0 110:78.0 111:50.0 112:84.0 113:133.0 114:129.0 116:564.0 120:17.0 121:25.0 122:38.0 123:25.0 124:67.0 125:43.0 126:289.0 127:1520.0 128:792.0 129:313.0 130:109.0 131:105.0 140:15.0 142:170.0 143:118.0 145:28.0 147:380.0 149:56.0 152:20.0 153:33.0 15…				1525	1334	1711	1981	1722	2008	1655	1569	2058	1170	1377	1922	2224	1175	1074	836	3528	2248	1581	1414	1882
135260	564758	275	135260	85:490.0 87:328.0 88:96.0 89:4491.0 91:278.0 98:198.0 100:1674.0 101:923.0 102:806.0 105:121.0 107:78.0 109:62.0 111:97.0 112:244.0 113:345.0 114:322.0 115:427.0 116:503.0 117:1642.0 118:320.0 119:231.0 127:529.0 128:1646.0 130:631.0 132:26.0 133:1406.0 139:61.0 140:42.0 141:85.0 142:651.0 144:775.0 145:466.0 146:345.0 147:1531.0 149:269.0 150:93.0 151:42.0 153:152.0 154:140.0 155:2147.0 156:1295…				149	197	150	151	190	203	172	334	144	179	296	226	128	144	161	330	347	225	236	172	263
134673	723954	245	134673	85:131.0 87:47.0 89:267.0 90:77.0 101:264.0 102:167.0 103:2449.0 104:149.0 105:110.0 113:123.0 116:46.0 117:1714.0 118:131.0 119:101.0 126:81.0 128:33.0 129:983.0 130:73.0 131:270.0 133:1020.0 135:49.0 147:6820.0 148:792.0 149:576.0 150:127.0 151:141.0 153:25.0 155:35.0 156:26.0 157:84.0 158:27.0 160:21.0 161:74.0 162:19.0 163:260.0 166:14.0 167:35.0 169:38.0 170:56.0 173:88.0 174:41.0 175:94.0 1…				4379	4320	4317	2240	2762	5466	4319	553	4190	4955	3201	316	1527	565	225	313	1652	1682	1572	2234	2789
134405	682866	132	134405	85:109.0 86:1121.0 87:221.0 88:1298.0 89:907.0 92:123.0 95:192.0 97:471.0 98:343.0 99:452.0 100:1204.0 101:632.0 102:906.0 103:923.0 107:145.0 110:233.0 111:432.0 112:165.0 114:300.0 115:81.0 116:19009.0 117:1467.0 118:851.0 119:110.0 128:497.0 129:126.0 130:682.0 132:29734.0 133:3490.0 134:1967.0 135:399.0 136:130.0 140:153.0 141:313.0 143:698.0 145:295.0 146:133.0 147:3530.0 150:119.0 151:80.0 …				591	608	680	500	1990	1055	793	2126	777	2136	752	212	374	431	437	2364	1116	556	698	761	970
134336	493891	85	134336	85:163541.0 86:6658.0 87:2704.0 88:1720.0 89:2272.0 91:731.0 92:146.0 93:211.0 94:61.0 95:313.0 99:4458.0 100:733.0 101:5222.0 102:868.0 103:11045.0 104:1238.0 105:734.0 109:67.0 111:325.0 112:378.0 113:1676.0 114:291.0 115:2420.0 116:561.0 119:950.0 125:287.0 129:28912.0 130:2207.0 131:7776.0 132:114.0 133:12413.0 134:376.0 135:675.0 136:104.0 137:80.0 140:73.0 141:1108.0 142:224.0 144:148.0 145…				3134	3213	3533	2565	2752	3963	3002	3679	3129	3525	3132	2665	3300	1993	1583	2360	7303	4877	4076	3841	4446
133925	810371	179	133925	85:297.0 86:492.0 89:546.0 90:403.0 91:546.0 97:89.0 100:4500.0 101:404.0 102:66.0 105:210.0 107:335.0 115:667.0 116:908.0 117:478.0 128:142.0 129:390.0 130:87.0 132:972.0 133:410.0 134:258.0 135:234.0 146:189.0 147:2557.0 148:138.0 149:1002.0 151:154.0 160:95.0 161:238.0 163:462.0 164:397.0 165:329.0 167:83.0 170:52.0 174:406.0 176:76.0 177:167.0 179:12140.0 180:1446.0 181:517.0 184:38.0 186:53.…				1834	2671	3659	2458	1724	3793	3704	2993	2420	2539	2534	436	730	171	136	242	3989	1474	377	1186	1536
133643	1185462	217	133643	85:145.0 86:132.0 87:60.0 89:75.0 92:129.0 94:132.0 95:79.0 96:182.0 98:153.0 100:260.0 103:1054.0 106:59.0 109:391.0 110:184.0 111:123.0 112:56.0 114:230.0 115:334.0 116:1255.0 117:493.0 118:185.0 122:47.0 123:41.0 124:63.0 125:65.0 126:102.0 128:235.0 129:573.0 130:360.0 131:1091.0 132:164.0 133:209.0 137:60.0 141:72.0 142:291.0 143:350.0 144:581.0 145:327.0 147:1402.0 148:268.0 151:91.0 154:55…				9635	375	3799	262	2317	327	456	761	456	395	258	400	9195	1371	171	205	7845	13524	7697	2413	3648
133612	760492	345	133612	89:4853.0 100:1137.0 101:1170.0 102:377.0 103:26541.0 113:381.0 115:273.0 116:1764.0 117:8062.0 129:2460.0 130:799.0 131:2153.0 132:397.0 133:4569.0 142:2550.0 143:1327.0 144:1205.0 145:646.0 146:3337.0 147:18046.0 148:2398.0 156:435.0 157:1262.0 158:3345.0 159:796.0 160:336.0 168:652.0 169:661.0 170:153.0 172:770.0 173:2849.0 174:8048.0 175:1454.0 182:98.0 185:1001.0 186:1098.0 187:179.0 188:457…				344	206	339	451	376	635	250	456	451	290	342	299	277	192	324	441	418	233	223	348	436
133590	679679	292	133590	102:4074.0 103:42760.0 104:4238.0 107:529.0 117:20595.0 131:7968.0 133:14377.0 134:2526.0 143:8822.0 147:101273.0 148:15149.0 149:11793.0 150:1142.0 151:600.0 175:2223.0 177:932.0 179:319.0 191:39945.0 192:9235.0 193:4883.0 195:231.0 197:963.0 201:2408.0 205:54880.0 207:4958.0 208:1946.0 209:411.0 221:4627.0 223:705.0 229:5992.0 250:134.0 259:693.0 261:296.0 263:324.0 265:443.0 266:264.0 268:75.0…				568	643	539	591	562	649	581	472	852	784	1477	1383	379	430	658	2934	2181	513	309	746	1056
133312	528218	131	133312	87:425.0 88:742.0 89:14325.0 90:1203.0 91:1275.0 92:49.0 99:722.0 100:178.0 101:7083.0 102:775.0 103:2283.0 104:188.0 105:9818.0 106:743.0 107:383.0 115:5167.0 116:530.0 117:2654.0 118:218.0 119:767.0 120:103.0 121:85.0 125:64.0 127:48.0 129:282.0 130:30.0 131:14280.0 132:1563.0 133:5014.0 134:384.0 135:577.0 136:84.0 137:77.0 145:435.0 146:43.0 147:2631.0 148:471.0 149:1286.0 150:157.0 151:150.0…				16887	11931	10765	12605	12061	12998	14577	20869	3941	4030	12518	3069	26935	5111	11432	11965	13334	9551	19176	9037	19649
132248	850487	259	132248	85:88.0 86:106.0 87:119.0 88:67.0 89:1405.0 90:121.0 97:618.0 98:59.0 99:197.0 100:221.0 101:1205.0 102:190.0 103:4827.0 104:373.0 105:544.0 110:53.0 112:45.0 113:218.0 114:207.0 115:423.0 116:1008.0 117:2434.0 118:245.0 119:105.0 127:194.0 128:289.0 129:2309.0 130:359.0 131:709.0 132:151.0 133:1605.0 134:149.0 135:139.0 140:41.0 141:107.0 142:192.0 143:380.0 144:814.0 145:281.0 147:7331.0 148:10…				669	690	649	701	836	618	562	402	584	609	359	135	115	97	65	190	530	308	157	355	598
131558	981057	204	131558	85:441.0 86:179.0 87:235.0 91:32.0 95:90.0 98:93.0 101:765.0 102:228.0 103:2541.0 104:274.0 111:163.0 112:71.0 113:251.0 115:926.0 116:623.0 117:1903.0 120:58.0 123:38.0 124:10.0 128:158.0 129:3194.0 130:1430.0 131:2007.0 132:235.0 133:1955.0 136:92.0 137:19.0 139:19.0 140:15.0 141:190.0 142:80.0 143:960.0 144:361.0 145:303.0 147:10278.0 148:1174.0 149:759.0 150:164.0 151:45.0 153:13.0 155:322.0 …				4609	5595	7309	5030	5422	6947	1610	7039	5459	5554	4966	282	12148	1206	161	4004	22560	20529	24385	6589	10565
131496	541001	205	131496	85:1344.0 86:1131.0 87:292.0 88:249.0 89:4894.0 90:316.0 91:349.0 92:18.0 95:159.0 98:274.0 99:302.0 100:751.0 101:1982.0 104:89.0 105:919.0 111:465.0 112:354.0 113:825.0 114:330.0 115:487.0 116:460.0 117:12049.0 118:851.0 119:1053.0 120:51.0 121:100.0 122:29.0 124:50.0 125:94.0 126:245.0 127:1981.0 128:537.0 129:439.0 131:1099.0 132:240.0 133:4258.0 134:489.0 135:589.0 138:19.0 139:574.0 140:189…				8292	10430	8395	8015	8312	10794	9857	8095	8640	10946	5762	342	2161	811	2319	1662	6166	4000	3535	4414	6089
131166	783427	204	131166	86:66.0 87:120.0 91:105.0 99:43.0 101:273.0 102:51.0 103:3002.0 104:273.0 105:126.0 115:95.0 116:98.0 117:649.0 127:139.0 129:496.0 133:330.0 143:271.0 144:54.0 145:45.0 147:1619.0 149:160.0 159:801.0 160:107.0 161:40.0 163:40.0 169:110.0 177:40.0 189:293.0 190:111.0 191:387.0 203:96.0 204:6909.0 205:1333.0 206:467.0 217:867.0 218:287.0 219:57.0 231:52.0 233:54.0 243:49.0 277:375.0 278:91.0 305:4…				6897	9266	8650	8021	8313	10221	9944	9851	7914	7837	8677	5580	42554	21136	9470	1539	51012	32138	21182	13259	19540
131101	680261	217	131101	85:1062.0 87:1051.0 89:818.0 90:406.0 91:322.0 93:153.0 94:125.0 95:242.0 97:395.0 98:361.0 99:1103.0 100:233.0 101:2033.0 102:420.0 103:6690.0 104:877.0 105:758.0 106:139.0 107:130.0 108:88.0 109:1023.0 110:175.0 111:1965.0 112:284.0 113:721.0 114:150.0 115:1217.0 116:1467.0 117:1780.0 118:92.0 119:1210.0 120:228.0 121:103.0 122:46.0 123:61.0 124:95.0 125:222.0 126:252.0 127:808.0 128:322.0 129:…				16015	17169	10060	10431	10556	12076	23327	14946	19370	25106	28442	1329	1805	1239	1053	5101	11250	2958	3321	9335	11658
130741	545454	200	130741	85:364.0 86:698.0 87:274.0 88:24.0 93:17.0 95:11.0 98:441.0 100:3504.0 101:311.0 110:113.0 111:143.0 112:3435.0 113:1158.0 114:2807.0 115:870.0 116:352.0 118:117.0 119:218.0 124:60.0 125:88.0 126:1297.0 127:184.0 128:479.0 130:1756.0 131:1543.0 132:561.0 133:2478.0 134:329.0 135:145.0 137:76.0 139:151.0 140:984.0 141:341.0 142:3412.0 143:492.0 144:256.0 146:347.0 147:5063.0 148:700.0 149:177.0 15…				874	251	519	828	795	765	574	697	762	835	645	266	413	295	206	462	804	873	586	537	418
130717	502102	116	130717	85:477.0 86:620.0 88:187.0 89:159.0 91:259.0 92:78.0 93:86.0 95:49.0 96:171.0 97:71.0 99:127.0 100:16.0 101:251.0 103:251.0 104:259.0 108:17.0 114:165.0 116:3897.0 117:615.0 120:164.0 124:26.0 129:120.0 130:234.0 131:80.0 132:115.0 133:395.0 134:47.0 136:23.0 140:87.0 141:40.0 144:66.0 147:197.0 149:262.0 152:983.0 153:95.0 156:350.0 157:26.0 158:224.0 159:29.0 160:198.0 161:184.0 162:43.0 163:22…				2060	3642	3293	2594	2492	5837	3030	2956	3139	2896	1947	13815	29576	15258	11244	7258	62218	9630	74970	16832	26965
130638	872968	174	130638	85:582.0 86:7378.0 87:666.0 88:540.0 89:219.0 94:78.0 95:260.0 96:466.0 97:239.0 98:151.0 99:457.0 100:3281.0 101:394.0 102:1030.0 105:54.0 106:25.0 108:148.0 110:192.0 112:808.0 113:411.0 114:616.0 116:644.0 121:74.0 123:330.0 124:143.0 126:173.0 128:1546.0 130:859.0 131:717.0 132:580.0 133:1061.0 135:336.0 137:95.0 139:157.0 140:379.0 142:770.0 143:748.0 145:223.0 146:363.0 147:4346.0 148:881.0…				807	576	462	446	558	509	526	621	571	930	618	351	777	490	612	1873	893	537	840	659	1120
130463	350265	228	130463	85:355.0 87:635.0 88:274.0 89:318.0 91:318.0 94:31.0 101:585.0 102:322.0 103:890.0 104:86.0 105:145.0 107:133.0 108:158.0 110:4672.0 111:287.0 114:100.0 115:627.0 116:458.0 117:2514.0 118:291.0 119:122.0 120:155.0 121:50.0 125:53.0 129:254.0 130:327.0 131:857.0 132:99.0 133:1024.0 134:1019.0 135:292.0 136:1133.0 137:101.0 142:40.0 143:126.0 144:279.0 147:6103.0 148:742.0 149:606.0 151:870.0 152:2…				8241	9767	8668	9898	5474	8962	26410	6436	7201	7171	8850	5020	6721	3467	2918	3404	10490	7327	5189	5957	7388
129979	496387	186	129979	85:4518.0 86:1795.0 87:6595.0 88:4024.0 89:12337.0 90:1280.0 91:2098.0 94:608.0 95:678.0 96:6011.0 97:1043.0 98:1616.0 99:3684.0 100:1761.0 101:11190.0 102:26322.0 103:42350.0 104:5879.0 105:3868.0 106:693.0 107:730.0 108:202.0 111:942.0 112:782.0 113:2027.0 114:1847.0 115:6523.0 116:3091.0 117:36215.0 118:4288.0 119:4534.0 120:450.0 123:218.0 124:387.0 125:66.0 127:1739.0 128:1860.0 129:9647.0 1…				975	1387	1578	1162	1379	1443	1146	1498	1039	1402	1176	1289	2102	855	352	821	2325	3103	2458	1196	1826
128024	377641	315	128024	85:408.0 86:186.0 87:345.0 92:22.0 93:3631.0 94:118.0 95:31.0 98:69.0 99:356.0 100:198.0 101:375.0 105:617.0 107:194.0 108:101.0 109:65.0 110:36.0 113:89.0 115:228.0 119:206.0 120:69.0 121:467.0 122:46.0 123:52.0 124:23.0 125:17.0 129:132.0 131:1321.0 132:214.0 133:1704.0 135:541.0 137:73.0 141:28.0 142:17.0 144:46.0 145:61.0 147:2689.0 149:385.0 151:241.0 152:51.0 153:122.0 163:39.0 165:155.0 16…				573	634	1137	1207	1262	1407	1124	1160	1528	890	736	1655	3310	940	1319	139	2649	1516	542	798	1064
127704	1154702	217	127704	85:243.0 86:215.0 88:116.0 90:92.0 94:18.0 96:235.0 97:221.0 101:1337.0 102:413.0 103:9256.0 104:503.0 109:282.0 110:110.0 111:194.0 114:164.0 115:604.0 116:455.0 117:1574.0 118:276.0 129:9467.0 130:924.0 131:643.0 134:495.0 139:63.0 140:105.0 141:167.0 142:278.0 143:1227.0 144:300.0 147:11415.0 148:628.0 149:1523.0 153:317.0 155:1405.0 156:235.0 157:843.0 158:253.0 159:105.0 163:288.0 167:112.0 …				1825	688	652	1052	867	1207	655	1010	744	943	2588	336	1368	743	155	454	2065	3852	692	1362	2101
127697	805669	233	127697	85:196.0 95:365.0 97:636.0 99:65.0 101:123.0 103:3287.0 104:327.0 105:85.0 107:52.0 109:154.0 111:386.0 112:41.0 115:233.0 117:185.0 120:49.0 122:27.0 123:87.0 124:64.0 125:124.0 133:238.0 134:50.0 135:68.0 137:36.0 142:25.0 143:1270.0 144:200.0 145:155.0 146:37.0 147:1201.0 148:223.0 149:181.0 151:27.0 154:18.0 158:45.0 162:35.0 177:43.0 189:45.0 203:52.0 217:45.0 218:49.0 222:47.0 229:17.0 230:…				2669	2124	2025	2372	2906	4831	2675	2805	3467	2991	2056	181	965	205	66	136	1544	881	1114	851	1422
127661	733205	122	127661	85:868.0 86:167.0 89:157.0 91:1830.0 92:269.0 93:2421.0 94:3652.0 95:2921.0 96:4204.0 97:6312.0 98:2405.0 99:366.0 104:70.0 105:810.0 106:513.0 107:973.0 108:2660.0 109:1268.0 110:2655.0 111:1770.0 112:1535.0 113:231.0 114:32.0 116:57.0 117:128.0 119:595.0 120:843.0 121:613.0 122:10631.0 123:2301.0 124:1640.0 125:592.0 126:280.0 129:114.0 133:303.0 134:676.0 135:349.0 136:7900.0 137:1761.0 138:11…				378	341	289	430	247	252	265	321	310	310	604	228	559	224	242	257	3260	1785	1303	1302	2673
127640	598616	217	127640	85:2196.0 86:310.0 87:2126.0 88:2535.0 89:8665.0 90:704.0 92:81.0 94:287.0 95:681.0 96:269.0 97:869.0 99:2694.0 101:5695.0 102:1316.0 103:40933.0 104:3696.0 105:3927.0 107:83.0 108:22.0 109:423.0 111:2311.0 112:903.0 113:2307.0 114:175.0 115:1720.0 116:1136.0 117:10983.0 118:926.0 119:2990.0 120:333.0 125:648.0 127:1590.0 129:18514.0 130:2928.0 131:3876.0 132:1018.0 133:15474.0 134:2309.0 135:143…				23773	30270	25324	27854	31591	37436	8751	21687	25797	31971	11740	1668	4391	3244	1114	2827	8177	7292	5445	14679	18716
127635	653748	174	127635	85:18491.0 86:3811.0 87:476.0 88:1435.0 89:4739.0 95:159.0 97:539.0 98:272.0 99:1069.0 100:3730.0 101:6574.0 102:4015.0 103:19176.0 104:1529.0 105:1073.0 109:601.0 111:472.0 112:54.0 114:2395.0 115:504.0 116:2179.0 117:8549.0 118:1024.0 119:2273.0 121:205.0 122:159.0 124:70.0 126:310.0 127:208.0 128:766.0 129:6599.0 130:1527.0 131:4786.0 132:716.0 133:10699.0 134:1228.0 135:460.0 138:247.0 140:84…				2152	2161	2026	1906	2116	3481	1883	1638	2347	1999	3667	1045	1935	3282	3488	3037	13375	1996	2497	1585	1890
127380	659355	160	127380	86:29.0 89:3450.0 90:279.0 91:223.0 95:42.0 96:46.0 97:60.0 100:608.0 102:95.0 103:5890.0 104:561.0 105:823.0 106:73.0 112:20.0 113:52.0 118:60.0 119:163.0 120:93.0 126:53.0 127:200.0 128:95.0 129:1886.0 130:634.0 131:495.0 133:1274.0 134:112.0 141:35.0 144:58.0 145:48.0 147:4364.0 148:758.0 150:58.0 152:47.0 157:1992.0 158:318.0 159:50.0 160:4465.0 161:654.0 162:165.0 163:150.0 164:73.0 173:46.0…				15366	14814	15315	14058	16593	23613	13394	12896	18789	10708	31645	44083	9713	4286	2497	35817	125455	15486	4721	14718	19933
127320	458232	129	127320	85:1159.0 87:1670.0 88:93.0 89:416.0 90:204.0 91:507.0 92:118.0 93:116.0 94:119.0 95:79.0 97:110.0 98:31.0 99:978.0 101:1263.0 102:2941.0 103:1615.0 104:680.0 105:1007.0 107:238.0 108:65.0 110:107.0 111:48.0 112:23.0 113:70.0 114:659.0 115:3399.0 116:525.0 118:228.0 119:545.0 120:86.0 121:82.0 129:9588.0 130:3842.0 131:2046.0 132:1459.0 133:3255.0 134:697.0 135:325.0 143:127.0 145:852.0 147:17037…				2353	1973	1552	1873	1500	2448	2061	2119	1940	1736	1361	339	954	667	2004	451	1637	2167	1585	1090	1225
126709	444605	174	126709	86:1246.0 88:58.0 99:142.0 100:546.0 107:65.0 113:56.0 114:154.0 115:163.0 119:82.0 124:28.0 126:36.0 128:897.0 129:158.0 131:375.0 132:199.0 133:825.0 134:171.0 137:23.0 142:311.0 144:49.0 147:1423.0 149:54.0 162:417.0 163:49.0 173:32.0 174:5610.0 175:944.0 176:391.0 177:84.0 204:16.0 216:62.0 217:31.0 220:23.0 221:73.0 236:290.0 362:8.0 393:20.0 421:17.0 468:14.0				2122	2436	2645	2054	3606	4897	3108	4622	2884	3535	2389	866	1779	934	1082	853	3025	2133	1349	2191	3084
126690	791238	261	126690	85:61.0 86:178.0 87:103.0 88:43.0 91:127.0 94:31.0 95:75.0 97:90.0 99:311.0 101:364.0 103:261.0 104:32.0 105:20.0 106:26.0 111:66.0 113:63.0 115:127.0 116:285.0 118:63.0 119:150.0 120:44.0 122:49.0 126:97.0 129:2727.0 130:39.0 131:603.0 133:534.0 134:68.0 135:55.0 137:11.0 139:40.0 140:53.0 142:103.0 147:325.0 148:477.0 149:173.0 150:41.0 153:27.0 155:72.0 156:334.0 157:154.0 161:61.0 163:82.0 16…				1089	1204	572	722	762	1034	1302	1292	577	842	647	239	670	128	51	126	1849	1065	1431	629	1241
126564	815514	186	126564	85:171.0 87:77.0 88:87.0 89:470.0 90:82.0 91:76.0 92:52.0 93:53.0 94:134.0 95:108.0 96:721.0 97:187.0 98:235.0 99:139.0 100:171.0 101:964.0 102:195.0 103:1532.0 104:169.0 105:125.0 106:53.0 107:49.0 108:159.0 109:122.0 110:85.0 111:148.0 112:393.0 113:112.0 114:325.0 115:279.0 116:1272.0 117:2040.0 118:279.0 119:182.0 120:76.0 121:46.0 122:187.0 124:275.0 125:294.0 126:110.0 127:79.0 128:339.0 12…				874	1106	699	443	869	859	894	606	780	793	40554	3326	1653	2414	9792	34808	4834	1707	1447	6796	9045
125960	938149	217	125960	85:70.0 89:692.0 100:126.0 101:190.0 102:40.0 103:2714.0 104:190.0 105:108.0 114:392.0 115:61.0 116:63.0 117:431.0 129:1157.0 130:186.0 131:254.0 133:822.0 134:54.0 141:38.0 142:72.0 143:151.0 144:35.0 145:55.0 147:2822.0 148:261.0 149:275.0 154:16.0 157:169.0 158:25.0 159:30.0 163:60.0 169:544.0 170:16.0 171:49.0 172:115.0 173:38.0 174:21.0 179:20.0 183:21.0 189:95.0 191:228.0 193:23.0 203:34.0 …				3640	3483	3380	3193	4254	3514	1973	3562	3107	3713	2922	409	1797	438	252	838	2763	2282	3094	1993	3479
125943	594354	160	125943	85:333.0 86:151.0 89:882.0 90:29.0 91:35.0 93:20.0 94:20.0 98:32.0 99:192.0 100:91.0 101:289.0 102:33.0 103:751.0 104:69.0 105:405.0 108:42.0 111:76.0 113:141.0 114:222.0 115:48.0 119:58.0 125:13.0 127:118.0 128:36.0 129:477.0 130:134.0 131:286.0 132:37.0 133:568.0 135:37.0 137:25.0 140:37.0 141:67.0 142:47.0 143:95.0 145:102.0 147:1805.0 148:213.0 149:277.0 150:30.0 154:29.0 156:77.0 157:49.0 16…				2188	1971	2390	2045	1509	1775	1891	3517	2078	1560	3413	725	1294	739	1068	1278	4872	3642	2558	1826	3282
125897	933563	217	125897	85:2918.0 86:533.0 87:2444.0 88:1950.0 89:24231.0 90:2082.0 91:531.0 94:528.0 95:95.0 96:265.0 97:794.0 98:9.0 99:2686.0 100:3754.0 101:10246.0 102:4056.0 103:152366.0 104:14542.0 105:9294.0 106:530.0 107:237.0 108:205.0 109:2192.0 110:549.0 111:1598.0 112:280.0 113:4712.0 114:7235.0 115:3710.0 116:5264.0 117:28753.0 118:3146.0 119:3616.0 120:68.0 123:40.0 124:423.0 125:350.0 126:967.0 127:2030.0…				7055	4875	8293	5479	4642	4762	5136	9729	3184	9954	15557	918	17582	2408	219	766	11036	14715	15569	5709	10423
125875	799280	95	125875	85:798.0 86:117.0 87:298.0 88:390.0 89:1327.0 90:213.0 91:7017.0 92:1110.0 93:10679.0 94:2152.0 95:11978.0 96:1327.0 97:1964.0 98:222.0 99:1024.0 100:84.0 101:251.0 102:139.0 103:8942.0 104:867.0 105:6311.0 106:1319.0 107:9565.0 108:2118.0 109:7169.0 110:736.0 111:2222.0 112:244.0 113:552.0 114:101.0 115:1155.0 116:275.0 117:2013.0 118:572.0 119:4776.0 120:1714.0 121:5070.0 122:2360.0 123:4182.0 …				4784	5278	4828	4399	5491	7039	5802	5519	5562	6167	3931	758	4766	1646	398	312	6241	3388	1839	3132	4453
125868	1006176	204	125868	89:1611.0 91:4950.0 92:156.0 93:1745.0 94:297.0 95:19170.0 96:463.0 99:3051.0 100:457.0 101:2231.0 103:16452.0 104:1225.0 105:1080.0 106:120.0 107:818.0 109:7956.0 110:941.0 113:283.0 115:1762.0 116:2788.0 117:25633.0 118:2562.0 119:1905.0 120:134.0 121:458.0 123:1601.0 128:142.0 129:13924.0 130:1166.0 131:3649.0 132:902.0 133:4251.0 134:562.0 135:140.0 138:149.0 139:231.0 142:449.0 144:622.0 145…				1983	1924	2215	2032	2349	2953	1663	1641	2390	1691	52348	548	379	1865	554	8906	1261	2197	956	4795	6028
125802	891034	204	125802	85:128.0 86:55.0 87:241.0 88:172.0 89:1092.0 90:81.0 91:84.0 94:58.0 99:68.0 101:1298.0 102:235.0 103:10107.0 104:763.0 105:383.0 111:90.0 113:255.0 114:101.0 115:413.0 116:605.0 117:4206.0 118:405.0 119:364.0 120:62.0 121:61.0 126:54.0 127:256.0 128:61.0 129:11444.0 130:1321.0 131:1687.0 132:167.0 133:2588.0 134:303.0 135:151.0 137:29.0 139:75.0 140:44.0 141:160.0 142:89.0 143:1116.0 144:58.0 14…				5675	1418	1991	3762	3942	2176	1996	4301	2205	5239	9783	231	657	344	154	345	1612	501	481	1544	2016
125786	950589	204	125786	85:621.0 86:100.0 88:758.0 89:5147.0 90:394.0 91:2601.0 92:345.0 95:555.0 99:829.0 100:181.0 101:4419.0 102:843.0 103:14234.0 104:1654.0 105:939.0 107:188.0 109:398.0 111:489.0 112:26.0 113:775.0 114:100.0 115:1183.0 116:2672.0 117:9949.0 118:991.0 119:1371.0 120:334.0 121:990.0 122:173.0 123:121.0 125:134.0 128:56.0 129:10900.0 130:1011.0 131:3775.0 132:495.0 133:6878.0 134:810.0 135:2148.0 136:…				3199	3114	17687	3730	3396	3520	2442	2456	3740	3095	87986	884	1474	2349	1047	2079	3391	2812	1230	7697	17234
125452	855921	325	125452	85:610.0 89:572.0 90:128.0 91:257.0 92:148.0 93:160.0 94:69.0 95:452.0 98:84.0 99:72.0 101:400.0 103:2827.0 104:167.0 106:114.0 107:388.0 109:160.0 113:146.0 115:130.0 118:161.0 119:122.0 120:93.0 123:146.0 124:19.0 125:18.0 126:66.0 127:57.0 128:348.0 131:1097.0 133:1866.0 134:457.0 136:229.0 137:102.0 138:54.0 139:116.0 140:182.0 141:72.0 143:937.0 144:1097.0 145:202.0 146:126.0 147:5782.0 148:…				464	476	456	676	607	647	405	566	522	370	633	243	418	190	106	335	640	367	222	456	422
124996	505556	166	124996	98:24.0 105:35.0 110:69.0 117:122.0 119:16.0 126:27.0 133:136.0 134:66.0 140:2595.0 141:97.0 147:67.0 165:60.0 166:2605.0 167:69.0 176:20.0 184:342.0 200:80.0 209:1286.0 210:37.0 223:202.0 268:72.0 313:178.0				1155	1615	2250	2210	2356	3109	1522	1861	1744	2798	2009	4263	4125	5496	4419	8908	3098	1798	1556	2278	3422
124976	966058	205	124976	85:378.0 86:23.0 87:285.0 88:216.0 89:1012.0 90:153.0 91:146.0 92:68.0 94:40.0 95:55.0 96:43.0 97:252.0 98:91.0 99:270.0 100:86.0 101:838.0 102:170.0 103:9518.0 104:657.0 105:309.0 106:15.0 107:58.0 108:35.0 109:99.0 110:36.0 111:338.0 112:85.0 113:282.0 114:59.0 115:318.0 116:298.0 117:6648.0 118:645.0 119:371.0 120:76.0 121:51.0 122:39.0 123:59.0 124:59.0 125:86.0 126:70.0 127:96.0 128:53.0 129…				3100	3889	3665	1528	4320	4806	3468	3371	3616	2555	3095	504	1272	584	233	390	2100	1532	1885	1028	2673
124844	622341	160	124844	86:97.0 89:670.0 94:19.0 98:18.0 100:115.0 105:538.0 110:40.0 114:271.0 115:60.0 116:37.0 126:32.0 129:55.0 130:92.0 131:170.0 133:395.0 134:42.0 142:56.0 143:79.0 144:23.0 145:40.0 146:33.0 147:720.0 148:100.0 150:21.0 160:7608.0 161:784.0 162:210.0 163:46.0 171:27.0 172:18.0 176:43.0 185:21.0 186:17.0 188:24.0 189:76.0 190:22.0 204:72.0 216:87.0 217:67.0 225:13.0 226:12.0 231:25.0 232:30.0 233:…				4862	6561	6851	5345	4758	7422	6667	4794	5754	6235	10420	362	866	589	216	2847	3418	1709	1066	3186	3933
124485	531051	261	124485	85:1962.0 86:433.0 87:522.0 88:293.0 89:462.0 90:52.0 91:419.0 93:129.0 94:189.0 95:1183.0 96:126.0 98:678.0 99:1712.0 101:2560.0 102:339.0 103:1359.0 104:152.0 105:664.0 106:179.0 107:83.0 111:1313.0 112:755.0 113:866.0 116:1308.0 117:1840.0 118:318.0 119:404.0 120:148.0 121:135.0 122:99.0 123:26.0 127:289.0 129:18770.0 130:2097.0 131:2644.0 132:331.0 133:3105.0 134:520.0 135:311.0 136:37.0 137:…				553	637	190	275	332	304	639	697	435	301	297	331	229	216	209	167	864	420	300	231	318
124438	869818	88	124438	86:136.0 87:554.0 88:9136.0 89:1326.0 90:645.0 91:327.0 96:81.0 97:414.0 98:23.0 99:286.0 100:437.0 101:802.0 102:535.0 103:6729.0 104:947.0 105:1200.0 107:140.0 108:31.0 109:335.0 110:35.0 112:169.0 114:533.0 115:1414.0 116:563.0 117:1629.0 118:136.0 119:698.0 120:55.0 121:50.0 122:61.0 123:93.0 124:37.0 127:41.0 128:138.0 129:3071.0 130:686.0 131:492.0 133:1732.0 135:183.0 136:143.0 137:79.0 13…				1057	956	603	992	1655	971	805	741	939	831	818	571	1303	929	1177	432	1913	1877	3755	1109	1377
124044	514809	271	124044	85:437.0 93:66.0 95:119.0 97:123.0 99:364.0 107:143.0 108:70.0 109:41.0 111:391.0 112:85.0 119:56.0 121:73.0 123:61.0 125:69.0 128:380.0 131:137.0 133:118.0 136:32.0 139:26.0 140:46.0 141:30.0 143:182.0 144:24.0 145:62.0 147:371.0 148:58.0 149:85.0 153:557.0 154:140.0 155:45.0 157:61.0 167:31.0 168:9.0 169:300.0 170:42.0 173:45.0 181:90.0 182:65.0 183:84.0 197:149.0 198:40.0 207:72.0 215:43.0 227…				2673	2685	1627	2466	1676	2167	1888	1300	2408	1684	3194	103	218	154	64	114	667	431	212	659	850
123989	507067	185	123989	85:406.0 86:58.0 87:129.0 91:156.0 93:95.0 95:4382.0 96:172.0 97:158.0 98:21.0 99:336.0 100:477.0 101:1816.0 102:240.0 105:237.0 106:78.0 108:53.0 109:12.0 112:29.0 113:80.0 114:29.0 115:471.0 116:214.0 117:899.0 118:181.0 119:221.0 120:108.0 122:67.0 123:39.0 125:121.0 129:76.0 131:999.0 132:90.0 133:2957.0 134:252.0 135:266.0 136:46.0 137:15.0 141:386.0 143:493.0 144:67.0 145:14.0 147:8481.0 14…				10277	9876	7967	4566	6524	10428	12180	10782	3370	8279	6408	1194	2370	1082	690	989	4961	3858	2223	4837	5141
123974	563890	292	123974	85:174.0 88:76.0 95:30.0 101:1771.0 102:3997.0 103:1428.0 104:200.0 111:109.0 113:269.0 115:97.0 117:1842.0 118:137.0 119:122.0 129:1007.0 130:2164.0 131:809.0 132:344.0 133:2630.0 135:217.0 141:67.0 142:70.0 143:1432.0 144:172.0 145:224.0 146:29.0 147:10906.0 148:1270.0 149:1731.0 150:72.0 157:198.0 158:38.0 159:39.0 161:44.0 178:36.0 184:22.0 185:34.0 187:101.0 189:1186.0 190:247.0 191:879.0 19…				1315	1202	1383	1538	1216	775	1322	805	1140	1162	1088	194	116	109	84	109	534	337	156	457	744
123963	539753	103	123963	86:38.0 87:96.0 97:207.0 98:51.0 99:94.0 101:793.0 102:2059.0 103:15135.0 104:1264.0 105:462.0 111:58.0 113:103.0 115:365.0 116:74.0 117:296.0 118:37.0 119:88.0 124:17.0 125:35.0 129:1683.0 130:1435.0 131:534.0 132:134.0 133:1214.0 134:29.0 135:54.0 139:36.0 141:182.0 142:63.0 143:379.0 144:25.0 145:37.0 147:1697.0 149:300.0 150:48.0 151:23.0 152:38.0 154:22.0 156:19.0 157:38.0 159:56.0 161:34.0 …				34460	47479	36996	39597	40805	52402	48579	46764	39528	47608	32350	1577	5468	11451	20714	10901	17408	12450	13796	20700	27218
121468	557539	218	121468	85:255.0 86:712.0 87:472.0 88:1044.0 89:290.0 90:396.0 91:353.0 99:79.0 100:6917.0 101:759.0 102:555.0 103:3021.0 104:381.0 105:284.0 114:384.0 115:1087.0 116:1328.0 117:285.0 118:170.0 119:383.0 120:30.0 121:73.0 123:92.0 127:96.0 129:289.0 131:929.0 132:950.0 134:290.0 136:39.0 143:143.0 144:297.0 145:91.0 146:265.0 147:3950.0 148:722.0 149:511.0 150:83.0 151:144.0 153:74.0 158:60.0 160:7727.0 …				670	617	1090	797	829	876	671	517	558	779	478	1230	1060	775	644	929	814	786	775	440	898
121385	903685	285	121385	85:234.0 88:207.0 89:103.0 91:208.0 92:24.0 93:63.0 95:155.0 97:53.0 99:138.0 101:334.0 103:3454.0 104:415.0 107:26.0 109:93.0 110:37.0 111:104.0 112:115.0 113:179.0 114:75.0 117:1429.0 118:131.0 120:49.0 122:87.0 129:351.0 130:109.0 131:553.0 132:72.0 133:1160.0 134:265.0 135:227.0 136:74.0 140:81.0 141:26.0 142:161.0 143:959.0 144:270.0 147:4246.0 148:447.0 149:820.0 150:84.0 151:115.0 152:171.…				1206	611	620	374	476	422	468	434	354	418	768	2611	982	1067	1043	2724	1828	1149	1271	1045	1340
121384	970174	334	121384	85:283.0 86:408.0 87:603.0 88:733.0 89:4731.0 90:495.0 91:454.0 92:60.0 93:253.0 94:228.0 95:155.0 96:371.0 97:189.0 98:336.0 99:840.0 100:1026.0 101:2067.0 102:835.0 103:18496.0 104:1659.0 105:1371.0 106:475.0 107:218.0 108:255.0 109:201.0 110:372.0 111:395.0 112:394.0 113:396.0 114:621.0 115:1314.0 116:1235.0 117:7103.0 118:850.0 119:865.0 121:304.0 122:70.0 123:119.0 124:243.0 125:92.0 126:118…				1163	833	1138	1559	2100	1474	1221	975	1678	1622	1260	604	5421	2163	403	880	6621	4139	3859	1951	2849
120990	475227	186	120990	85:180.0 95:71.0 96:1777.0 97:43.0 98:83.0 103:51.0 114:132.0 117:124.0 126:131.0 128:117.0 129:229.0 130:167.0 131:569.0 133:42.0 142:100.0 148:172.0 150:25.0 162:22.0 170:864.0 186:6067.0 187:751.0 188:252.0 189:22.0 233:25.0 277:28.0 278:16.0 279:17.0 280:19.0 281:66.0 282:40.0 288:228.0 289:43.0 293:25.0 294:18.0 297:26.0 298:16.0 303:179.0 305:30.0 312:38.0 328:19.0 340:25.0 352:21.0 363:22.…				2275	1501	1609	1260	1374	2204	1517	1729	4185	1665	1402	1156	1117	1062	1344	1325	1832	1446	1025	1263	5335
120793	815483	129	120793	85:449.0 86:75.0 88:133.0 89:291.0 90:28.0 91:186.0 95:225.0 97:467.0 99:422.0 100:54.0 101:1093.0 103:1886.0 104:235.0 105:282.0 106:67.0 107:118.0 108:45.0 109:119.0 111:46.0 113:196.0 114:61.0 115:254.0 116:762.0 117:857.0 118:97.0 119:153.0 121:110.0 123:67.0 127:1310.0 128:173.0 129:5143.0 130:655.0 131:649.0 132:199.0 133:878.0 135:109.0 139:32.0 143:201.0 144:74.0 145:303.0 147:2129.0 148:…				1735	1561	2983	1253	1654	2539	1892	2564	1554	2446	9054	1221	3805	887	2611	7785	7319	5617	5413	2396	2556
120466	648626	204	120466	109:802.0 155:1164.0 169:2456.0 191:61184.0 192:11107.0 193:4885.0 194:375.0 204:137473.0 243:1663.0 317:624.0 361:219.0 362:81.0 394:123.0 396:17.0 398:12.0 435:336.0 436:201.0				23573	22125	22639	25594	35571	38896	26230	19438	29298	28642	42496	57110	16685	7247	3908	47117	158758	26427	23199	22511	31413
119167	926703	132	119167	85:157.0 86:158.0 87:118.0 88:126.0 89:972.0 90:87.0 91:1314.0 92:114.0 94:72.0 95:82.0 98:76.0 99:85.0 100:175.0 101:208.0 102:93.0 103:3884.0 104:626.0 105:1078.0 106:50.0 107:87.0 108:49.0 111:55.0 113:98.0 114:96.0 115:99.0 116:176.0 117:1633.0 118:286.0 119:238.0 120:78.0 121:51.0 124:37.0 125:59.0 128:187.0 129:434.0 130:574.0 131:424.0 132:4126.0 133:1177.0 134:88.0 135:155.0 136:56.0 137:…				379	372	629	345	780	2710	497	2636	2636	373	840	352	511	453	254	2409	1982	750	1193	1196	1738
119091	707755	239	119091	85:136.0 89:1236.0 90:186.0 91:637.0 92:274.0 93:259.0 94:40.0 95:204.0 97:175.0 98:48.0 99:101.0 101:389.0 102:240.0 103:364.0 104:57.0 105:417.0 106:79.0 107:238.0 108:95.0 109:113.0 111:112.0 115:232.0 116:848.0 117:625.0 118:185.0 119:264.0 120:91.0 121:396.0 122:24.0 123:147.0 124:41.0 128:77.0 129:121.0 130:284.0 131:248.0 132:81.0 133:377.0 134:142.0 135:444.0 136:408.0 137:362.0 138:34.0 …				600	899	455	567	486	531	574	427	322	557	1134	127	288	179	110	204	605	372	250	484	547
119090	703661	132	119090	85:183.0 87:132.0 88:116.0 91:1355.0 92:311.0 93:411.0 94:151.0 95:160.0 97:108.0 98:102.0 99:231.0 101:508.0 103:637.0 104:158.0 105:1242.0 106:374.0 107:446.0 109:143.0 110:83.0 111:151.0 112:67.0 113:117.0 114:80.0 115:891.0 116:553.0 117:5077.0 118:614.0 119:484.0 120:94.0 121:241.0 122:48.0 123:70.0 125:137.0 126:46.0 127:339.0 128:203.0 129:1136.0 130:565.0 131:1556.0 132:4401.0 133:3812.0 …				14339	16663	13101	11065	14843	19662	13414	14523	14915	18938	8382	842	3495	980	269	439	6943	5518	6691	7308	9672
119088	457286	117	119088	85:206.0 87:105.0 90:31.0 99:340.0 100:110.0 102:166.0 103:239.0 105:114.0 115:509.0 116:265.0 117:9366.0 118:927.0 121:10.0 129:452.0 131:475.0 132:77.0 133:586.0 135:112.0 136:42.0 137:38.0 141:78.0 143:209.0 144:360.0 145:126.0 146:56.0 147:2235.0 148:736.0 149:244.0 150:16.0 152:29.0 157:131.0 158:12.0 159:39.0 165:28.0 167:17.0 169:49.0 170:26.0 171:724.0 172:172.0 175:280.0 176:61.0 177:66.…				44116	45804	33513	38907	36643	54729	44925	52654	35769	42256	26690	619	5578	1938	887	811	24544	11521	11830	19813	25683
119085	634138	243	119085	85:481.0 86:145.0 87:545.0 88:425.0 89:1990.0 90:139.0 91:107.0 92:33.0 93:149.0 94:84.0 95:336.0 96:82.0 97:242.0 98:241.0 99:516.0 100:99.0 101:1602.0 103:8951.0 104:611.0 105:649.0 106:97.0 107:83.0 108:64.0 109:757.0 110:92.0 111:459.0 112:98.0 113:477.0 114:83.0 115:1280.0 116:893.0 117:10983.0 118:1032.0 119:728.0 120:93.0 121:80.0 123:34.0 125:210.0 126:89.0 127:122.0 129:9243.0 130:899.0 …				18411	21673	22908	17389	18424	22847	21194	17984	18032	21114	15209	1264	6216	1716	386	966	17410	9514	10120	11133	15569
119084	841568	378	119084	85:147.0 87:245.0 88:84.0 89:203.0 96:128.0 97:44.0 99:101.0 100:309.0 101:178.0 102:147.0 103:193.0 105:193.0 111:255.0 112:137.0 113:139.0 114:83.0 115:505.0 116:190.0 117:371.0 118:98.0 120:50.0 124:40.0 128:215.0 129:896.0 130:286.0 131:881.0 132:258.0 133:816.0 134:112.0 136:91.0 141:93.0 142:305.0 143:211.0 145:516.0 146:301.0 147:4567.0 148:528.0 149:371.0 150:84.0 151:70.0 152:64.0 153:10…				1899	1756	1418	1818	1878	2833	2200	1865	1985	2725	1319	103	489	92	57	99	1974	404	1226	1207	1838
119036	869581	172	119036	85:170.0 86:224.0 87:219.0 88:183.0 89:2119.0 90:143.0 91:114.0 92:54.0 93:129.0 94:102.0 95:96.0 96:127.0 97:124.0 98:139.0 99:159.0 100:773.0 101:595.0 102:801.0 103:10007.0 104:933.0 105:333.0 106:126.0 107:156.0 108:76.0 109:146.0 110:86.0 111:118.0 112:99.0 113:222.0 114:307.0 115:186.0 116:318.0 117:3924.0 118:389.0 119:282.0 120:55.0 121:126.0 122:35.0 123:59.0 124:37.0 125:87.0 126:114.0 …				275	331	320	406	492	1634	358	1712	1193	344	371	188	267	216	156	553	1107	396	296	453	545
119023	873486	103	119023	85:1196.0 86:984.0 87:1252.0 88:897.0 89:11086.0 90:889.0 91:655.0 94:448.0 95:879.0 96:13146.0 97:3627.0 98:6149.0 99:1476.0 100:1406.0 101:3508.0 102:1399.0 103:54929.0 104:5536.0 105:2860.0 106:592.0 107:1813.0 108:507.0 109:259.0 110:240.0 111:499.0 112:780.0 113:1463.0 114:1084.0 115:955.0 116:1138.0 117:11584.0 118:1226.0 119:1397.0 120:276.0 121:171.0 122:266.0 123:2227.0 124:287.0 125:248…				9191	7251	6712	6596	7169	11625	6739	15452	11580	8559	3319	2887	5109	590	599	4094	9796	6014	3430	5766	7782
118987	638091	243	118987	89:699.0 90:179.0 95:78.0 96:43.0 97:143.0 99:300.0 104:72.0 108:71.0 109:417.0 110:94.0 112:23.0 113:379.0 115:448.0 117:2423.0 119:195.0 120:49.0 124:64.0 125:124.0 129:5539.0 130:574.0 131:1266.0 132:392.0 133:4969.0 135:441.0 136:89.0 137:26.0 138:52.0 139:87.0 141:819.0 143:919.0 144:153.0 145:187.0 146:145.0 147:22050.0 148:3259.0 149:2037.0 152:67.0 153:332.0 154:93.0 155:653.0 157:467.0 1…				12288	14272	13870	11587	13690	15837	13601	10064	11671	14305	11243	437	3628	1841	626	635	8030	6679	5025	7034	9583
118876	717431	146	118876	85:21641.0 88:11469.0 89:152766.0 90:14578.0 91:91308.0 92:21960.0 93:57787.0 94:45787.0 95:10806.0 96:5799.0 97:7623.0 98:5693.0 99:14545.0 101:22699.0 102:3693.0 103:11629.0 104:11168.0 105:35354.0 106:73040.0 107:18844.0 108:9906.0 109:7316.0 110:12429.0 111:15700.0 112:124491.0 113:17474.0 114:7256.0 115:19250.0 116:53119.0 117:117873.0 118:288722.0 119:65259.0 120:54819.0 121:15707.0 122:145…				5737	4601	3632	5261	4871	6189	5132	5952	6850	5975	2750	393	633	279	361	285	2038	1074	705	2154	6415
118685	443255	247	118685	85:10521.0 88:1971.0 99:2145.0 101:2866.0 113:1275.0 115:26025.0 116:3539.0 119:1995.0 129:9565.0 131:14970.0 133:12829.0 134:2119.0 135:1370.0 142:1422.0 143:15115.0 144:1801.0 145:1189.0 147:28321.0 148:5750.0 149:8079.0 150:1198.0 151:767.0 163:4602.0 164:969.0 171:4385.0 183:247.0 189:136.0 191:590.0 194:37.0 203:8454.0 204:2097.0 206:124.0 207:254.0 217:6498.0 219:11381.0 220:1976.0 221:1094…				2452	2374	1934	1888	766	1411	2339	2128	1178	1932	922	162	194	210	419	95	906	516	267	997	1515
118042	936720	406	118042	85:2831.0 86:2454.0 87:455.0 89:1816.0 90:160.0 93:112.0 94:201.0 96:910.0 97:5212.0 98:888.0 99:941.0 100:601.0 102:717.0 103:4150.0 104:386.0 106:56.0 108:48.0 109:318.0 110:509.0 111:2863.0 112:650.0 113:740.0 115:253.0 116:491.0 118:128.0 119:288.0 122:100.0 125:1339.0 126:262.0 127:680.0 128:206.0 129:4419.0 130:770.0 131:1097.0 132:268.0 133:2074.0 134:376.0 135:441.0 138:137.0 139:632.0 14…				459	518	473	767	292	280	243	195	226	193	662	126	131	117	66	154	185	212	139	267	313
117998	554418	102	117998	85:408.0 86:428.0 87:334.0 88:601.0 90:186.0 91:377.0 92:83.0 94:97.0 96:200.0 99:165.0 100:524.0 101:606.0 102:15593.0 103:1938.0 104:894.0 106:163.0 108:103.0 110:3828.0 111:219.0 112:118.0 113:30.0 118:172.0 120:44.0 121:33.0 125:133.0 127:468.0 129:271.0 130:1188.0 131:284.0 134:261.0 136:35.0 140:108.0 141:395.0 142:133.0 144:535.0 145:90.0 146:1130.0 149:946.0 154:66.0 156:327.0 157:121.0 1…				2219	2664	1661	3018	3187	2524	1951	2147	2022	3457	2527	1412	2711	1497	1422	2220	7922	5467	2505	2787	4415
117984	499422	246	117984	85:741.0 86:335.0 87:306.0 88:168.0 89:87.0 97:67.0 99:211.0 100:390.0 101:284.0 102:143.0 103:768.0 105:86.0 111:53.0 112:18.0 113:208.0 114:358.0 115:512.0 116:393.0 117:1115.0 118:17.0 119:213.0 120:17.0 125:11.0 128:207.0 129:1746.0 130:470.0 131:285.0 133:921.0 134:33.0 135:101.0 136:39.0 140:34.0 141:33.0 143:403.0 144:170.0 145:122.0 146:39.0 147:2626.0 148:512.0 149:476.0 150:81.0 152:11.…				1466	327	417	1763	730	600	516	911	770	727	1216	2127	327	359	259	786	2240	649	965	174	684
117482	301299	145	117482	85:643.0 87:572.0 88:705.0 91:115.0 97:123.0 98:129.0 99:177.0 101:1060.0 102:322.0 103:9820.0 104:1272.0 106:264.0 107:686.0 108:130.0 115:1339.0 116:265.0 117:1427.0 124:31.0 129:1362.0 130:1334.0 131:2158.0 133:2681.0 134:1234.0 143:203.0 144:306.0 145:19630.0 146:2610.0 147:26370.0 148:4571.0 149:4036.0 150:585.0 155:43.0 156:28.0 158:112.0 159:75.0 160:42.0 172:298.0 173:279.0 174:47.0 175:6…				2797	3541	2323	3522	3160	2031	3661	2468	2493	4745	1161	538	1726	1311	874	761	1251	624	750	1733	738
115942	977040	253	115942	87:78.0 95:123.0 96:93.0 101:92.0 102:119.0 103:488.0 104:100.0 111:18.0 117:68.0 118:52.0 119:28.0 120:11.0 122:12.0 127:160.0 129:226.0 131:276.0 137:55.0 139:32.0 141:62.0 143:184.0 147:2233.0 148:699.0 149:236.0 150:93.0 151:109.0 152:14.0 153:46.0 155:114.0 157:104.0 160:66.0 161:31.0 165:48.0 166:15.0 167:82.0 175:65.0 178:14.0 179:47.0 180:45.0 189:97.0 191:215.0 192:71.0 193:152.0 195:21.…				7470	5561	9468	8821	9975	8839	7707	7448	10049	8560	7140	428	1974	1148	157	342	5562	3866	3116	4188	5614
114501	381827	196	114501	86:1924.0 89:386.0 92:446.0 93:1242.0 94:837.0 95:9352.0 96:1191.0 99:470.0 100:8398.0 108:121.0 109:184.0 113:68.0 121:90.0 122:3052.0 123:360.0 124:257.0 125:3107.0 126:445.0 127:431.0 128:129.0 131:266.0 134:64.0 140:104.0 152:419.0 153:95.0 163:27.0 165:25.0 167:58.0 168:73.0 169:252.0 170:27.0 173:60.0 178:34.0 180:452.0 181:188.0 182:90.0 189:42.0 195:163.0 196:50828.0 197:7532.0 198:1812.0…				3776	5168	11702	13081	6591	12977	5819	3595	10132	8756	7214	631	3169	505	1038	664	4325	3060	4078	4994	8148
114256	381306	147	114256	85:940.0 86:140.0 90:49.0 91:172.0 94:61.0 99:751.0 103:1880.0 104:43.0 105:35.0 106:38.0 107:40.0 108:110.0 109:61.0 113:287.0 114:95.0 115:587.0 116:1276.0 117:665.0 118:121.0 119:106.0 123:32.0 124:22.0 128:77.0 129:863.0 131:588.0 132:63.0 133:1303.0 134:361.0 135:41.0 136:57.0 137:120.0 142:48.0 146:23.0 147:19537.0 148:3207.0 149:2873.0 150:227.0 153:126.0 154:33.0 157:2145.0 159:120.0 160:…				19490	18038	16243	18060	18241	8663	17615	15871	21009	18383	14171	6655	9226	5817	6029	5288	13502	10947	6731	11237	9486
114247	558612	116	114247	85:441.0 86:151.0 87:193.0 88:70.0 89:718.0 91:230.0 95:142.0 96:212.0 97:158.0 98:277.0 99:212.0 100:957.0 101:3416.0 102:362.0 103:1031.0 105:213.0 107:550.0 111:241.0 113:165.0 115:194.0 116:6164.0 117:1006.0 118:126.0 119:192.0 126:43.0 127:214.0 128:103.0 129:2551.0 130:250.0 131:1113.0 132:16.0 133:2736.0 134:330.0 135:203.0 137:40.0 140:55.0 142:618.0 143:143.0 144:59.0 145:20.0 146:52.0 1…				1104	1068	534	922	1038	930	539	677	751	1059	970	244	326	277	97	214	578	307	173	281	488
113559	887724	218	113559	85:1226.0 86:9669.0 89:296.0 90:194.0 92:84.0 94:366.0 95:503.0 97:292.0 98:248.0 100:7687.0 101:4594.0 102:1995.0 104:182.0 105:149.0 106:94.0 109:57.0 110:228.0 112:224.0 113:536.0 114:1794.0 115:2185.0 116:1407.0 117:6869.0 118:1240.0 119:297.0 120:196.0 121:471.0 122:167.0 123:354.0 125:537.0 127:39.0 128:5727.0 129:3345.0 130:4427.0 131:1919.0 132:940.0 133:1910.0 134:281.0 135:441.0 137:217…				1342	1577	844	582	945	825	594	549	320	1466	488	276	470	322	793	2659	690	615	828	897	1445
113513	580907	313	113513	85:825.0 86:140.0 89:2195.0 90:440.0 91:852.0 92:154.0 93:151.0 94:138.0 99:798.0 100:191.0 101:15515.0 102:1711.0 103:12539.0 104:1127.0 105:1003.0 106:328.0 107:818.0 108:38.0 109:462.0 111:262.0 113:2386.0 114:296.0 115:2254.0 116:3131.0 117:3553.0 118:448.0 119:1125.0 120:123.0 121:1065.0 122:217.0 123:1583.0 124:179.0 125:336.0 126:33.0 127:350.0 128:118.0 129:6037.0 130:1205.0 131:6601.0 13…				122	206	158	223	840	612	220	269	175	176	179	276	83	73	109	279	303	155	85	245	285
111828	355670	110	111828	86:16.0 87:22.0 88:121.0 89:155.0 92:33.0 94:53.0 96:1222.0 97:287.0 99:244.0 101:43.0 102:17.0 105:32.0 106:36.0 109:74.0 110:5669.0 111:338.0 112:81.0 113:298.0 114:61.0 118:239.0 121:28.0 124:92.0 127:125.0 128:39.0 129:2208.0 130:261.0 131:53.0 133:88.0 134:1653.0 136:41.0 138:35.0 143:87.0 146:13.0 150:54.0 156:1135.0 157:727.0 158:128.0 159:45.0 166:140.0 167:29.0 170:207.0 171:418.0 172:53…				1862	2292	2081	2510	5130	2348	2141	1509	1287	6183	2200	1772	2129	1110	822	990	9096	6026	4628	1566	1531
111821	604502	89	111821	85:386.0 86:410.0 87:305.0 88:244.0 89:14747.0 90:903.0 91:538.0 94:49.0 96:404.0 97:65.0 98:290.0 99:229.0 100:909.0 101:3156.0 102:438.0 103:2942.0 104:233.0 105:852.0 106:124.0 107:123.0 108:50.0 110:545.0 111:102.0 112:236.0 113:213.0 114:442.0 115:513.0 116:1166.0 117:2440.0 118:189.0 119:395.0 120:59.0 121:77.0 122:41.0 123:41.0 124:83.0 126:813.0 128:322.0 129:2257.0 130:376.0 131:1298.0 1…				4882	5442	4427	4126	4259	6265	5598	4998	6716	4705	1374	546	1494	389	427	588	3843	921	1421	2119	2134
111776	793451	174	111776	86:1613.0 87:117.0 97:10.0 100:526.0 101:125.0 102:199.0 108:17.0 117:332.0 119:23.0 124:14.0 129:371.0 130:205.0 131:636.0 132:36.0 133:155.0 134:19.0 135:31.0 136:36.0 147:762.0 149:111.0 158:33.0 159:9.0 162:49.0 174:4964.0 175:756.0 176:539.0 177:97.0 178:7.0 179:91.0 180:52.0 192:95.0 193:40.0 204:129.0 230:37.0 321:21.0 341:13.0 414:14.0 415:14.0 419:20.0 434:14.0 459:14.0 472:13.0 477:176.…				1122	1140	1203	926	1813	1161	1089	1289	755	1953	1869	2319	5036	1324	2749	9246	2447	2212	2546	2712	3948
111735	993367	91	111735	85:523.0 86:109.0 87:193.0 88:116.0 89:544.0 90:53.0 91:5935.0 92:1287.0 93:3139.0 94:976.0 95:1523.0 96:552.0 97:475.0 98:99.0 99:157.0 100:30.0 101:1936.0 102:222.0 103:5778.0 104:1045.0 105:2674.0 106:1046.0 107:891.0 108:231.0 109:408.0 110:163.0 111:115.0 112:26.0 113:120.0 114:32.0 115:668.0 116:685.0 117:3184.0 118:526.0 119:1495.0 120:468.0 121:725.0 122:171.0 123:230.0 124:77.0 125:33.0 …				912	1492	2460	1690	795	3449	1004	758	3467	959	5198	492	613	381	244	410	2196	1983	1008	1473	1829
111732	689146	174	111732	86:1666.0 87:110.0 100:1003.0 102:423.0 115:24.0 116:298.0 118:21.0 129:322.0 130:203.0 142:96.0 143:116.0 160:54.0 171:21.0 174:5420.0 175:772.0 176:567.0 177:40.0 178:16.0 187:14.0 319:15.0 361:13.0 387:14.0 389:132.0 390:28.0 494:18.0				2774	3680	2893	1902	3482	2831	2730	2040	2255	5546	2085	1044	3404	3726	3136	1865	4330	5064	5765	3558	5697
110605	942103	204	110605	85:955.0 86:485.0 87:611.0 88:421.0 89:2443.0 90:1100.0 91:326.0 92:222.0 93:289.0 94:770.0 95:315.0 96:564.0 97:344.0 98:434.0 99:879.0 100:1256.0 101:2376.0 102:1082.0 103:8533.0 104:842.0 105:571.0 106:355.0 107:808.0 108:386.0 109:337.0 110:219.0 111:489.0 112:537.0 113:1046.0 114:526.0 115:2329.0 116:3263.0 117:5691.0 118:868.0 119:832.0 120:256.0 121:184.0 122:132.0 123:171.0 124:316.0 125:…				2505	2564	6211	3385	886	6033	6287	6598	7315	3047	4271	840	12988	1117	265	5921	5005	2579	3284	2936	2840
110604	614185	217	110604	85:43.0 87:614.0 88:996.0 89:1469.0 90:94.0 99:363.0 101:1687.0 102:675.0 103:8232.0 104:749.0 105:449.0 106:15.0 109:223.0 113:953.0 115:807.0 116:256.0 117:3130.0 118:379.0 119:675.0 120:10.0 121:60.0 127:538.0 128:79.0 129:7760.0 130:910.0 131:2708.0 132:353.0 133:5993.0 134:485.0 135:534.0 136:59.0 137:37.0 139:42.0 140:269.0 141:1564.0 142:663.0 143:2603.0 144:392.0 145:368.0 147:25668.0 148…				2866	3960	3609	2743	3603	4274	1698	3504	3492	3457	2877	512	2118	310	207	343	3467	2734	2425	2115	3416
110433	843303	332	110433	86:503.0 87:246.0 89:216.0 99:189.0 102:200.0 103:775.0 104:52.0 112:43.0 114:211.0 115:44.0 116:97.0 120:145.0 122:63.0 124:19.0 125:15.0 128:164.0 131:1103.0 132:225.0 133:1101.0 134:71.0 135:597.0 136:105.0 139:102.0 141:100.0 143:64.0 147:11244.0 148:2012.0 149:938.0 154:36.0 155:49.0 161:13.0 162:70.0 163:112.0 165:51.0 168:60.0 170:53.0 172:55.0 174:864.0 175:138.0 176:265.0 177:138.0 180:2…				858	888	842	617	1062	820	1410	814	813	1088	745	93	340	111	120	98	825	714	758	583	1055
[truncated: 309 more rows]

## Sheet: sample analysis
Analysis
MiniX:	674105
Client Name:	Lauren Radlinski
Matrix:	Mouse fecal content
Sample Number:	19
Method:	Primary Metabolomics
Exraction Notes:
Parameters:
Instrument:	GCTOF - C
Resuspension Volume:	100 uL
Injection Volume:	0.5 uL
Start Date:	2022-08-31
Comments:
Data Processing:
Data Technician:	LMV
Comments:	Study normalized to the average mtic of the samples.
Data Processing mx:	690982

## Sheet: Omu- metabolite peaks ln(x+1)
Metabolite	KEGG	cec2.1	cec2.2	cec2.3	cec2.4	cec2.5	cec2.6	cec1.1	cec1.2	cec1.3	cec1.4	cec.1.5	cec3.1	cec3.2	cec3.3	cec3.4	cec3.5	cec3.6	cec3.7	cec3.8	Class	Subclass_1	Subclass_2	Subclass_3	Subclass_4
[truncated: 1,038 more rows]

[truncated: 4 more sheets: metadata, stats mock-avirulent, stats virulent-avirulent, stats virulent-mock]
